# Supplementary material for: Evolutionary and expression analyses of soybean basic Leucine zipper transcription factor family
Source: BMC Genomics. 2018 Feb 22;19:159. doi: 10.1186/s12864-018-4511-6 (PMC5824455; doi:10.1186/s12864-018-4511-6)
Supplement: Supplementary file 1 — TableS3. Synteny blocks of bZIP genes within soybean genome. (XLSX 19 kb) [file 12864_2018_4511_MOESM1_ESM.xlsx]

## Sheet: Sheet1
TableS3. Synteny blocks of bZIP genes within soybean genome
region1(soybean)			region2(soybean)			gene name
chr	start	stop	chr	start	stop	gene1	gene2
chr1	1302163	1312433	chr9	43279609	43291904	GmbZIP1	GmbZIP72
chr1	11711976	11713011	chr2	12651102	12651701	GmbZIP2	GmbZIP13
chr1	11711976	11713011	chr8	22496766	22497817	GmbZIP2	GmbZIP67
chr1	11711976	11713011	chr18	55913585	55914521	GmbZIP2	GmbZIP143
chr1	11711976	11713011	chr19	5316778	5317846	GmbZIP2	GmbZIP144
chr1	24682318	24689210	chr2	8834516	8841154	GmbZIP3	GmbZIP12
chr1	24682318	24689210	chr10	49858890	49863059	GmbZIP3	GmbZIP79
chr1	24682318	24689210	chr20	35557820	35562522	GmbZIP3	GmbZIP158
chr1	50118350	50119968	chr2	4191128	4192997	GmbZIP4	GmbZIP9
chr1	50500662	50505365	chr11	5691483	5696077	GmbZIP5	GmbZIP83
chr1	51377575	51385172	chr2	5274554	5280613	GmbZIP6	GmbZIP10
chr1	51377575	51385172	chr11	4916855	4922192	GmbZIP6	GmbZIP82
chr1	51377575	51385172	chr16	29960697	29967081	GmbZIP6	GmbZIP133
chr1	52980637	52981495	chr5	28696301	28697693	GmbZIP7	GmbZIP41
chr1	52980637	52981495	chr6	3644091	3645223	GmbZIP7	GmbZIP51
chr1	52980637	52981495	chr11	3434164	3434676	GmbZIP7	GmbZIP81
chr1	52980637	52981495	chr17	13673011	13673517	GmbZIP7	GmbZIP135
chr2	1131586	1133118	chr3	42285599	42286853	GmbZIP8	GmbZIP26
chr2	1131586	1133118	chr10	1181771	1183043	GmbZIP8	GmbZIP73
chr2	1131586	1133118	chr19	46928972	46930237	GmbZIP8	GmbZIP152
chr2	5274554	5280613	chr11	4916855	4922192	GmbZIP10	GmbZIP82
chr2	5274554	5280613	chr16	29960697	29967081	GmbZIP10	GmbZIP133
chr2	7207110	7212719	chr10	45653088	45657459	GmbZIP11	GmbZIP78
chr2	7207110	7212719	chr16	32835788	32840399	GmbZIP11	GmbZIP134
chr2	12651102	12651701	chr8	22496766	22497817	GmbZIP13	GmbZIP67
chr2	12651102	12651701	chr13	14700904	14701876	GmbZIP13	GmbZIP107
chr2	12651102	12651701	chr18	55913585	55914521	GmbZIP13	GmbZIP143
chr2	12651102	12651701	chr19	5316778	5317846	GmbZIP13	GmbZIP144
chr2	13584868	13589104	chr4	3115027	3119946	GmbZIP14	GmbZIP33
chr2	13584868	13589104	chr6	3041657	3047267	GmbZIP14	GmbZIP50
chr2	13584868	13589104	chr7	38532643	38536644	GmbZIP14	GmbZIP59
chr2	29019977	29028838	chr3	35810204	35817330	GmbZIP16	GmbZIP24
chr2	29019977	29028838	chr10	12738719	12747206	GmbZIP16	GmbZIP75
chr2	29019977	29028838	chr19	40604030	40611501	GmbZIP16	GmbZIP149
chr2	42368655	42371620	chr14	46886862	46890243	GmbZIP17	GmbZIP123
chr2	42368655	42371620	chr18	4546048	4549328	GmbZIP17	GmbZIP141
chr3	313242	317840	chr19	38095555	38100411	GmbZIP18	GmbZIP146
chr3	22256416	22259811	chr16	14788515	14792629	GmbZIP20	GmbZIP131
chr3	33601074	33604482	chr19	38546268	38549651	GmbZIP21	GmbZIP147
chr3	34171878	34178336	chr19	38989153	38995557	GmbZIP22	GmbZIP148
chr3	35810204	35817330	chr10	12738719	12747206	GmbZIP24	GmbZIP75
chr3	35810204	35817330	chr19	40604030	40611501	GmbZIP24	GmbZIP149
chr3	40416990	40422044	chr19	45110924	45116012	GmbZIP25	GmbZIP150
chr3	42285599	42286853	chr10	1181771	1183043	GmbZIP26	GmbZIP73
chr3	42285599	42286853	chr19	46928972	46930237	GmbZIP26	GmbZIP152
chr3	44393593	44398029	chr10	39640647	39643833	GmbZIP27	GmbZIP76
chr3	44393593	44398029	chr19	49199325	49204634	GmbZIP27	GmbZIP153
chr3	44393593	44398029	chr20	45916157	45919530	GmbZIP27	GmbZIP159
chr3	45015196	45021659	chr7	5358317	5363410	GmbZIP28	GmbZIP58
chr3	45015196	45021659	chr16	2771730	2777136	GmbZIP28	GmbZIP130
chr3	45015196	45021659	chr19	49806153	49812562	GmbZIP28	GmbZIP154
chr4	815525	817018	chr4	2394068	2395324	GmbZIP29	GmbZIP32
chr4	815525	817018	chr6	800970	802207	GmbZIP29	GmbZIP47
chr4	815525	817018	chr6	2313588	2314965	GmbZIP29	GmbZIP49
chr4	815525	817018	chr11	8767704	8769735	GmbZIP29	GmbZIP86
chr4	815525	817018	chr12	2932161	2934050	GmbZIP29	GmbZIP97
chr4	815525	817018	chr14	5992881	5994613	GmbZIP29	GmbZIP119
chr4	815525	817018	chr17	40739996	40740808	GmbZIP29	GmbZIP138
chr4	1728744	1731095	chr6	1657191	1659313	GmbZIP30	GmbZIP48
chr4	2116293	2120154	chr11	8414107	8418222	GmbZIP31	GmbZIP85
chr4	2116293	2120154	chr12	2647501	2652024	GmbZIP31	GmbZIP96
chr4	2116293	2120154	chr14	48208521	48212397	GmbZIP31	GmbZIP124
chr4	2116293	2120154	chr17	40982713	40986309	GmbZIP31	GmbZIP139
chr4	2394068	2395324	chr6	800970	802207	GmbZIP32	GmbZIP47
chr4	2394068	2395324	chr6	2313588	2314965	GmbZIP32	GmbZIP49
chr4	2394068	2395324	chr11	8767704	8769735	GmbZIP32	GmbZIP86
chr4	2394068	2395324	chr12	2932161	2934050	GmbZIP32	GmbZIP97
chr4	2394068	2395324	chr14	5992881	5994613	GmbZIP32	GmbZIP119
chr4	2394068	2395324	chr17	40739996	40740808	GmbZIP32	GmbZIP138
chr4	3115027	3119946	chr6	3041657	3047267	GmbZIP33	GmbZIP50
chr4	3115027	3119946	chr7	38532643	38536644	GmbZIP33	GmbZIP59
chr4	6554581	6560398	chr6	6127108	6132231	GmbZIP34	GmbZIP53
chr4	16080175	16086202	chr6	50330560	50336864	GmbZIP35	GmbZIP57
chr4	16080175	16086202	chr15	40350363	40355647	GmbZIP35	GmbZIP128
chr4	38558063	38558586	chr5	1530060	1530704	GmbZIP36	GmbZIP39
chr4	49287106	49291675	chr18	4546048	4549328	GmbZIP37	GmbZIP141
chr4	52132313	52137231	chr6	8629834	8635111	GmbZIP38	GmbZIP54
chr4	52132313	52137231	chr13	19659235	19664811	GmbZIP38	GmbZIP109
chr4	52132313	52137231	chr14	41307402	41312938	GmbZIP38	GmbZIP120
chr5	11363209	11368221	chr19	19873083	19878459	GmbZIP40	GmbZIP145
chr5	28696301	28697693	chr6	3644091	3645223	GmbZIP41	GmbZIP51
chr5	28696301	28697693	chr11	3434164	3434676	GmbZIP41	GmbZIP81
chr5	28696301	28697693	chr17	13673011	13673517	GmbZIP41	GmbZIP135
chr5	31590593	31594522	chr8	5878768	5882468	GmbZIP42	GmbZIP60
chr5	31590593	31594522	chr8	14734013	14736137	GmbZIP42	GmbZIP65
chr5	31590593	31594522	chr15	3866108	3867740	GmbZIP42	GmbZIP126
chr5	35692494	35699192	chr8	9554730	9561138	GmbZIP44	GmbZIP62
chr5	35861286	35865824	chr8	9741612	9746230	GmbZIP45	GmbZIP63
chr5	37029299	37037313	chr6	8629834	8635111	GmbZIP46	GmbZIP54
chr5	37029299	37037313	chr8	10718408	10726408	GmbZIP46	GmbZIP64
chr5	37029299	37037313	chr11	33112560	33118486	GmbZIP46	GmbZIP94
chr5	37029299	37037313	chr13	19659235	19664811	GmbZIP46	GmbZIP109
chr5	37029299	37037313	chr14	41307402	41312938	GmbZIP46	GmbZIP120
chr5	37029299	37037313	chr18	1529592	1536646	GmbZIP46	GmbZIP140
chr6	800970	802207	chr6	2313588	2314965	GmbZIP47	GmbZIP49
chr6	800970	802207	chr11	8767704	8769735	GmbZIP47	GmbZIP86
chr6	800970	802207	chr12	2932161	2934050	GmbZIP47	GmbZIP97
chr6	800970	802207	chr14	5992881	5994613	GmbZIP47	GmbZIP119
chr6	800970	802207	chr17	40739996	40740808	GmbZIP47	GmbZIP138
chr6	2313588	2314965	chr11	8767704	8769735	GmbZIP49	GmbZIP86
chr6	2313588	2314965	chr12	2932161	2934050	GmbZIP49	GmbZIP97
chr6	2313588	2314965	chr14	5992881	5994613	GmbZIP49	GmbZIP119
chr6	2313588	2314965	chr17	40739996	40740808	GmbZIP49	GmbZIP138
chr6	3041657	3047267	chr7	38532643	38536644	GmbZIP50	GmbZIP59
chr6	3644091	3645223	chr11	3434164	3434676	GmbZIP51	GmbZIP81
chr6	3644091	3645223	chr17	13673011	13673517	GmbZIP51	GmbZIP135
chr6	6127108	6132231	chr17	24483766	24491047	GmbZIP53	GmbZIP136
chr6	8629834	8635111	chr8	10718408	10726408	GmbZIP54	GmbZIP64
chr6	8629834	8635111	chr11	33112560	33118486	GmbZIP54	GmbZIP94
chr6	8629834	8635111	chr13	19659235	19664811	GmbZIP54	GmbZIP109
chr6	8629834	8635111	chr14	41307402	41312938	GmbZIP54	GmbZIP120
chr6	8629834	8635111	chr18	1529592	1536646	GmbZIP54	GmbZIP140
chr6	47339957	47343650	chr12	12896293	12899953	GmbZIP55	GmbZIP102
chr6	47339957	47343650	chr12	36772916	36777452	GmbZIP55	GmbZIP105
chr6	47339957	47343650	chr13	39277130	39281224	GmbZIP55	GmbZIP115
chr6	49609833	49613825	chr12	8347462	8351252	GmbZIP56	GmbZIP101
chr6	50330560	50336864	chr15	40350363	40355647	GmbZIP57	GmbZIP128
chr7	5358317	5363410	chr16	2771730	2777136	GmbZIP58	GmbZIP130
chr7	5358317	5363410	chr19	49806153	49812562	GmbZIP58	GmbZIP154
chr8	5878768	5882468	chr8	14734013	14736137	GmbZIP60	GmbZIP65
chr8	5878768	5882468	chr15	3866108	3867740	GmbZIP60	GmbZIP126
chr8	10718408	10726408	chr11	33112560	33118486	GmbZIP64	GmbZIP94
chr8	10718408	10726408	chr13	19659235	19664811	GmbZIP64	GmbZIP109
chr8	10718408	10726408	chr14	41307402	41312938	GmbZIP64	GmbZIP120
chr8	10718408	10726408	chr18	1529592	1536646	GmbZIP64	GmbZIP140
chr8	14734013	14736137	chr10	45464900	45468155	GmbZIP65	GmbZIP77
chr8	14734013	14736137	chr15	3866108	3867740	GmbZIP65	GmbZIP126
chr8	18464236	18469579	chr15	40350363	40355647	GmbZIP66	GmbZIP128
chr8	22496766	22497817	chr13	14700904	14701876	GmbZIP67	GmbZIP107
chr8	22496766	22497817	chr18	55913585	55914521	GmbZIP67	GmbZIP143
chr8	22496766	22497817	chr19	5316778	5317846	GmbZIP67	GmbZIP144
chr8	31876326	31884258	chr16	16911412	16924907	GmbZIP68	GmbZIP132
chr8	42063199	42066947	chr18	14387749	14391456	GmbZIP69	GmbZIP142
chr9	1916873	1923145	chr15	10403004	10408818	GmbZIP70	GmbZIP127
chr10	1181771	1183043	chr19	46928972	46930237	GmbZIP73	GmbZIP152
chr10	7251656	7257879	chr13	26821405	26825518	GmbZIP74	GmbZIP111
chr10	7251656	7257879	chr19	45201612	45206816	GmbZIP74	GmbZIP151
chr10	12738719	12747206	chr19	40604030	40611501	GmbZIP75	GmbZIP149
chr10	39640647	39643833	chr19	49199325	49204634	GmbZIP76	GmbZIP153
chr10	39640647	39643833	chr20	45916157	45919530	GmbZIP76	GmbZIP159
chr10	45653088	45657459	chr16	32835788	32840399	GmbZIP78	GmbZIP134
chr10	49858890	49863059	chr20	35557820	35562522	GmbZIP79	GmbZIP158
chr10	51306677	51314923	chr20	47647701	47654066	GmbZIP80	GmbZIP160
chr11	3434164	3434676	chr17	13673011	13673517	GmbZIP81	GmbZIP135
chr11	4916855	4922192	chr16	29960697	29967081	GmbZIP82	GmbZIP133
chr11	8245038	8247611	chr12	2494638	2498329	GmbZIP84	GmbZIP95
chr11	8414107	8418222	chr12	2647501	2652024	GmbZIP85	GmbZIP96
chr11	8414107	8418222	chr17	40982713	40986309	GmbZIP85	GmbZIP139
chr11	8767704	8769735	chr12	2932161	2934050	GmbZIP86	GmbZIP97
chr11	8767704	8769735	chr14	5992881	5994613	GmbZIP86	GmbZIP119
chr11	8767704	8769735	chr17	40739996	40740808	GmbZIP86	GmbZIP138
chr11	9632379	9637636	chr12	3684835	3689408	GmbZIP87	GmbZIP99
chr11	9632379	9637636	chr13	43578042	43582797	GmbZIP87	GmbZIP118
chr11	9632379	9637636	chr15	2349879	2354936	GmbZIP87	GmbZIP125
chr11	25149986	25158384	chr12	7269086	7277812	GmbZIP92	GmbZIP100
chr11	25149986	25158384	chr12	34579255	34588903	GmbZIP92	GmbZIP104
chr11	25149986	25158384	chr13	41139769	41147330	GmbZIP92	GmbZIP116
chr11	33112560	33118486	chr13	19659235	19664811	GmbZIP94	GmbZIP109
chr11	33112560	33118486	chr14	41307402	41312938	GmbZIP94	GmbZIP120
chr11	33112560	33118486	chr18	1529592	1536646	GmbZIP94	GmbZIP140
chr12	2647501	2652024	chr17	40982713	40986309	GmbZIP96	GmbZIP139
chr12	2932161	2934050	chr14	5992881	5994613	GmbZIP97	GmbZIP119
chr12	2932161	2934050	chr17	40739996	40740808	GmbZIP97	GmbZIP138
chr12	3684835	3689408	chr13	43578042	43582797	GmbZIP99	GmbZIP118
chr12	3684835	3689408	chr15	2349879	2354936	GmbZIP99	GmbZIP125
chr12	7269086	7277812	chr12	34579255	34588903	GmbZIP100	GmbZIP104
chr12	7269086	7277812	chr13	41139769	41147330	GmbZIP100	GmbZIP116
chr12	12896293	12899953	chr12	36772916	36777452	GmbZIP102	GmbZIP105
chr12	12896293	12899953	chr12	38756661	38759080	GmbZIP102	GmbZIP106
chr12	12896293	12899953	chr13	37446151	37449812	GmbZIP102	GmbZIP114
chr12	12896293	12899953	chr13	39277130	39281224	GmbZIP102	GmbZIP115
chr12	34559090	34566079	chr13	41148922	41151182	GmbZIP103	GmbZIP117
chr12	34579255	34588903	chr13	41139769	41147330	GmbZIP104	GmbZIP116
chr12	36772916	36777452	chr12	38756661	38759080	GmbZIP105	GmbZIP106
chr12	36772916	36777452	chr13	37446151	37449812	GmbZIP105	GmbZIP114
chr12	36772916	36777452	chr13	39277130	39281224	GmbZIP105	GmbZIP115
chr12	38756661	38759080	chr13	37446151	37449812	GmbZIP106	GmbZIP114
chr12	38756661	38759080	chr13	39277130	39281224	GmbZIP106	GmbZIP115
chr13	14700904	14701876	chr18	55913585	55914521	GmbZIP107	GmbZIP143
chr13	14700904	14701876	chr19	5316778	5317846	GmbZIP107	GmbZIP144
chr13	17776220	17781458	chr20	9648655	9659773	GmbZIP108	GmbZIP157
chr13	19659235	19664811	chr14	41307402	41312938	GmbZIP109	GmbZIP120
chr13	19659235	19664811	chr18	1529592	1536646	GmbZIP109	GmbZIP140
chr13	19694152	19695502	chr14	41325119	41327564	GmbZIP110	GmbZIP121
chr13	26821405	26825518	chr19	45201612	45206816	GmbZIP111	GmbZIP151
chr13	30682181	30695761	chr15	43630502	43639894	GmbZIP112	GmbZIP129
chr13	37446151	37449812	chr13	39277130	39281224	GmbZIP114	GmbZIP115
chr13	43578042	43582797	chr15	2349879	2354936	GmbZIP118	GmbZIP125
chr14	5992881	5994613	chr17	40739996	40740808	GmbZIP119	GmbZIP138
chr14	41307402	41312938	chr18	1529592	1536646	GmbZIP120	GmbZIP140
chr14	46886862	46890243	chr18	4546048	4549328	GmbZIP123	GmbZIP141
chr14	48208521	48212397	chr17	40982713	40986309	GmbZIP124	GmbZIP139
chr15	40350363	40355647	chr19	38095555	38100411	GmbZIP128	GmbZIP146
chr16	2771730	2777136	chr19	49806153	49812562	GmbZIP130	GmbZIP154
chr18	55913585	55914521	chr19	5316778	5317846	GmbZIP143	GmbZIP144
chr19	49199325	49204634	chr20	45916157	45919530	GmbZIP153	GmbZIP159
