# Supplementary material for: Evolutionary and expression analyses of soybean basic Leucine zipper transcription factor family
Source: BMC Genomics. 2018 Feb 22;19:159. doi: 10.1186/s12864-018-4511-6 (PMC5824455; doi:10.1186/s12864-018-4511-6)
Supplement: Supplementary file 2 — Table S4. Synteny blocks of bZIP genes between soybean and Arabidopsis genomes. (XLSX 19 kb) [file 12864_2018_4511_MOESM2_ESM.xlsx]

## Sheet: Sheet1
Table S4. Synteny blocks of bZIP genes between soybean and Arabidopsis genomes
region1(arabidopsis)			region2(soybean)			gene ID
chr	start	stop	chr	start	stop	gene1	gene2	Ka	Ks	Ka/Ks
Chr1	1834829	1837648	Chr11	9632379	9637636	ATbZIP69	GmbZIP87	0.3165	3.74	0.0846257
Chr1	1834829	1837648	Chr12	3684835	3689408	ATbZIP69	GmbZIP99	0.3245	-1	-0.3245
Chr1	1834829	1837648	Chr13	43578042	43582797	ATbZIP69	GmbZIP118	0.2036	2.8823	0.070638
Chr1	1834829	1837648	Chr15	2349879	2354936	ATbZIP69	GmbZIP125	0.1932	2.2746	0.084938
Chr1	2105048	2106749	Chr02	42368655	42371620	ATbZIP52	GmbZIP17	0.3467	-1	-0.3467
Chr1	2105048	2106749	Chr14	46886862	46890243	ATbZIP52	GmbZIP123	0.3214	2.9219	0.109997
Chr1	2105048	2106749	Chr18	4546048	4549328	ATbZIP52	GmbZIP141	0.3332	2.4056	0.13851
Chr1	2621904	2627848	Chr11	25149986	25158384	ATbZIP21	GmbZIP92	0.264	2.0534	0.128567
Chr1	2621904	2627848	Chr12	7269086	7277812	ATbZIP21	GmbZIP100	0.2605	2.0622	0.126321
Chr1	2621904	2627848	Chr12	34579255	34588903	ATbZIP21	GmbZIP104	0.2641	2.0233	0.130529
Chr1	2621904	2627848	Chr13	41139769	41147330	ATbZIP21	GmbZIP116	0.2765	2.0721	0.13344
Chr1	7789348	7792114	Chr04	52132313	52137231	ATbZIP22	GmbZIP38	0.3618	1.9131	0.189117
Chr1	7789348	7792114	Chr06	8629834	8635111	ATbZIP22	GmbZIP54	0.3664	2.0602	0.177847
Chr1	7789348	7792114	Chr13	19659235	19664811	ATbZIP22	GmbZIP109	0.3738	1.7408	0.214729
Chr1	7789348	7792114	Chr14	41307402	41312938	ATbZIP22	GmbZIP120	0.3719	1.6087	0.23118
Chr1	11565518	11568531	Chr01	1302163	1312433	ATbZIP68	GmbZIP1	0.2742	1.3906	0.197181
Chr1	11565518	11568531	Chr09	43279609	43291904	ATbZIP68	GmbZIP72	0.2449	1.4766	0.165854
Chr1	16484231	16486241	Chr16	32835788	32840399	ATbZIP51	GmbZIP134	0.4779	2.0519	0.232906
Chr1	18400092	18402628	Chr02	13584868	13589104	ATbZIP35	GmbZIP14	0.4651	-1	-0.4651
Chr1	18400092	18402628	Chr07	38532643	38536644	ATbZIP35	GmbZIP59	0.4493	-1	-0.4493
Chr1	25769576	25772543	Chr01	24682318	24689210	ATbZIP46	GmbZIP3	0.3095	2.0803	0.148777
Chr1	25769576	25772543	Chr02	8834516	8841154	ATbZIP46	GmbZIP12	0.2788	1.5597	0.178752
Chr1	25769576	25772543	Chr10	49858890	49863059	ATbZIP46	GmbZIP79	0.3207	1.8158	0.176616
Chr1	25769576	25772543	Chr20	35557820	35562522	ATbZIP46	GmbZIP158	0.3309	1.7833	0.185555
Chr1	28291698	28293008	Chr04	2394068	2395324	ATbZIP44	GmbZIP32	0.4151	-1	-0.4151
Chr1	28291698	28293008	Chr06	2313588	2314965	ATbZIP44	GmbZIP49	0.4414	-1	-0.4414
Chr1	28291698	28293008	Chr11	8767704	8769735	ATbZIP44	GmbZIP86	0.3857	-1	-0.3857
Chr1	28291698	28293008	Chr17	40739996	40740808	ATbZIP44	GmbZIP138	0.5192	-1	-0.5192
Chr1	29298243	29300863	Chr04	52132313	52137231	ATbZIP50	GmbZIP38	0.3482	1.8036	0.193058
Chr1	29298243	29300863	Chr06	8629834	8635111	ATbZIP50	GmbZIP54	0.3445	1.8782	0.18342
Chr1	29298243	29300863	Chr08	10718408	10726408	ATbZIP50	GmbZIP64	0.3426	1.9844	0.172647
Chr1	29298243	29300863	Chr18	1529592	1536646	ATbZIP50	GmbZIP140	0.3075	3.4645	0.0887574
Chr2	7279431	7281157	Chr11	8245038	8247611	ATbZIP23	GmbZIP84	0.2076	-1	-0.2076
Chr2	7279431	7281157	Chr12	2494638	2498329	ATbZIP23	GmbZIP95	0.2061	-1	-0.2061
Chr2	7723103	7724323	Chr01	50118350	50119968	ATbZIP27	GmbZIP4	0.5068	2.8747	0.176297
Chr2	7723103	7724323	Chr04	1728744	1731095	ATbZIP27	GmbZIP30	0.8084	-1	-0.8084
Chr2	7898012	7899242	Chr04	815525	817018	ATbZIP2	GmbZIP29	0.4832	-1	-0.4832
Chr2	9093624	9096347	Chr04	2116293	2120154	ATbZIP30	GmbZIP31	0.6098	2.3324	0.261447
Chr2	9093624	9096347	Chr12	2647501	2652024	ATbZIP30	GmbZIP96	0.4111	-1	-0.4111
Chr2	9731279	9733400	Chr01	52980637	52981495	ATbZIP6	GmbZIP7	0.5724	2.6508	0.215935
Chr2	9731279	9733400	Chr05	28696301	28697693	ATbZIP6	GmbZIP41	0.5857	2.7172	0.215553
Chr2	9731279	9733400	Chr11	3434164	3434676	ATbZIP6	GmbZIP81	0.5948	2.5114	0.23684
Chr2	9731279	9733400	Chr17	13673011	13673517	ATbZIP6	GmbZIP135	0.4969	3.2178	0.154422
Chr2	15204764	15207528	Chr10	7251656	7257879	ATbZIP39	GmbZIP74	0.3567	1.9868	0.179535
Chr2	15204764	15207528	Chr13	26821405	26825518	ATbZIP39	GmbZIP111	0.3455	2.1371	0.161668
Chr2	15204764	15207528	Chr13	41148922	41151182	ATbZIP39	GmbZIP117	0.5133	-1	-0.5133
Chr2	15204764	15207528	Chr19	45201612	45206816	ATbZIP39	GmbZIP151	0.3351	2.2307	0.150222
Chr2	16954541	16956978	Chr02	42368655	42371620	ATbZIP18	GmbZIP17	0.2978	-1	-0.2978
Chr2	16954541	16956978	Chr04	49287106	49291675	ATbZIP18	GmbZIP37	0.4984	2.2467	0.221836
Chr2	16954541	16956978	Chr14	46886862	46890243	ATbZIP18	GmbZIP123	0.3115	3.2321	0.096377
Chr2	17087620	17090424	Chr03	33601074	33604482	ATbZIP17	GmbZIP21	0.4466	1.4438	0.309323
Chr2	17087620	17090424	Chr19	38546268	38549651	ATbZIP17	GmbZIP147	0.4559	1.8402	0.247745
Chr2	17646900	17648945	Chr06	47339957	47343650	ATbZIP34	GmbZIP55	0.2619	4.3	0.060907
Chr2	17646900	17648945	Chr12	12896293	12899953	ATbZIP34	GmbZIP102	0.2719	4.6229	0.0588159
Chr2	17646900	17648945	Chr12	36772916	36777452	ATbZIP34	GmbZIP105	0.3136	4.235	0.0740496
Chr2	17646900	17648945	Chr13	39277130	39281224	ATbZIP34	GmbZIP115	0.3233	-1	-0.3233
Chr2	19000191	19003403	Chr03	45015196	45021659	ATbZIP55	GmbZIP28	0.2937	1.8246	0.160967
Chr2	19000191	19003403	Chr07	5358317	5363410	ATbZIP55	GmbZIP58	0.352	2.0398	0.172566
Chr2	19000191	19003403	Chr16	2771730	2777136	ATbZIP55	GmbZIP130	0.3376	1.9823	0.170307
Chr2	19000191	19003403	Chr19	49806153	49812562	ATbZIP55	GmbZIP154	0.2846	1.6286	0.174751
Chr3	3905514	3908983	Chr13	30682181	30695761	ATbZIP45	GmbZIP112	0.1739	3.3242	0.0523133
Chr3	6687140	6690123	Chr02	13584868	13589104	ATbZIP38	GmbZIP14	0.4309	1.9865	0.216914
Chr3	6687140	6690123	Chr07	38532643	38536644	ATbZIP38	GmbZIP59	0.4261	2.0905	0.203827
Chr3	16079976	16081906	Chr13	41148922	41151182	ATbZIP67	GmbZIP117	0.5568	-1	-0.5568
Chr3	16079976	16081906	Chr19	45201612	45206816	ATbZIP67	GmbZIP151	0.6116	4.3563	0.140394
Chr3	18455347	18456125	Chr01	52980637	52981495	ATbZIP5	GmbZIP7	0.5472	2.851	0.191933
Chr3	18455347	18456125	Chr05	28696301	28697693	ATbZIP5	GmbZIP41	0.6047	3.3769	0.17907
Chr3	18455347	18456125	Chr06	3644091	3645223	ATbZIP5	GmbZIP51	0.7437	-1	-0.7437
Chr3	18455347	18456125	Chr11	3434164	3434676	ATbZIP5	GmbZIP81	0.5915	2.2662	0.26101
Chr3	18455347	18456125	Chr17	13673011	13673517	ATbZIP5	GmbZIP135	0.6054	4.7538	0.127351
Chr3	20986217	20988213	Chr03	33601074	33604482	ATbZIP49	GmbZIP21	0.5033	1.6713	0.301143
Chr3	20986217	20988213	Chr19	38546268	38549651	ATbZIP49	GmbZIP147	0.5137	1.6885	0.304235
Chr3	23091586	23092850	Chr02	1131586	1133118	ATbZIP53	GmbZIP8	0.4363	-1	-0.4363
Chr3	23091586	23092850	Chr03	42285599	42286853	ATbZIP53	GmbZIP26	0.3718	-1	-0.3718
Chr3	23091586	23092850	Chr10	1181771	1183043	ATbZIP53	GmbZIP73	0.4584	-1	-0.4584
Chr3	23091586	23092850	Chr19	46928972	46930237	ATbZIP53	GmbZIP152	0.3969	-1	-0.3969
Chr4	481597	484483	Chr03	45015196	45021659	ATbZIP54	GmbZIP28	0.3499	1.2936	0.270485
Chr4	481597	484483	Chr07	5358317	5363410	ATbZIP54	GmbZIP58	0.389	1.1801	0.329633
Chr4	481597	484483	Chr16	2771730	2777136	ATbZIP54	GmbZIP130	0.3826	1.0876	0.351784
Chr4	481597	484483	Chr19	49806153	49812562	ATbZIP54	GmbZIP154	0.3239	1.3872	0.233492
Chr4	16295430	16298255	Chr07	38532643	38536644	ATbZIP37	GmbZIP59	0.4596	2.3241	0.197754
Chr4	16521861	16523230	Chr04	815525	817018	ATbZIP11	GmbZIP29	0.3192	-1	-0.3192
Chr4	16521861	16523230	Chr06	800970	802207	ATbZIP11	GmbZIP47	0.3998	-1	-0.3998
Chr4	16521861	16523230	Chr11	8767704	8769735	ATbZIP11	GmbZIP86	0.3943	-1	-0.3943
Chr4	16521861	16523230	Chr12	2932161	2934050	ATbZIP11	GmbZIP97	0.3751	-1	-0.3751
Chr4	16680323	16682093	Chr11	8245038	8247611	ATbZIP19	GmbZIP84	0.2519	-1	-0.2519
Chr4	16680323	16682093	Chr12	2494638	2498329	ATbZIP19	GmbZIP95	0.2357	3.2022	0.0736056
Chr4	17004595	17006287	Chr01	50118350	50119968	ATbZIP14	GmbZIP4	0.4304	2.8527	0.150875
Chr4	17004595	17006287	Chr04	1728744	1731095	ATbZIP14	GmbZIP30	0.7093	2.7001	0.262694
Chr4	17004595	17006287	Chr06	1657191	1659313	ATbZIP14	GmbZIP48	0.8964	-1	-0.8964
Chr4	17309612	17312488	Chr01	51377575	51385172	ATbZIP41	GmbZIP6	0.3215	3.7675	0.0853351
Chr4	17309612	17312488	Chr02	5274554	5280613	ATbZIP41	GmbZIP10	0.245	2.1204	0.115544
Chr4	17309612	17312488	Chr11	4916855	4922192	ATbZIP41	GmbZIP82	0.3211	2.6435	0.121468
Chr4	17309612	17312488	Chr16	29960697	29967081	ATbZIP41	GmbZIP133	0.2362	2.5426	0.092897
Chr4	18139295	18141983	Chr04	2116293	2120154	ATbZIP29	GmbZIP31	0.4719	-1	-0.4719
Chr4	18139295	18141983	Chr11	8414107	8418222	ATbZIP29	GmbZIP85	0.3645	-1	-0.3645
Chr4	18139295	18141983	Chr12	2647501	2652024	ATbZIP29	GmbZIP96	0.3634	-1	-0.3634
Chr4	18139295	18141983	Chr17	40982713	40986309	ATbZIP29	GmbZIP139	0.4758	4.0584	0.117238
Chr5	2120527	2126456	Chr03	35810204	35817330	ATbZIP65	GmbZIP24	0.2234	3.0717	0.0727285
Chr5	2120527	2126456	Chr10	12738719	12747206	ATbZIP65	GmbZIP75	0.2635	2.1755	0.121122
Chr5	2120527	2126456	Chr19	40604030	40611501	ATbZIP65	GmbZIP149	0.2195	2.2294	0.098457
Chr5	3137310	3144269	Chr05	37029299	37037313	ATbZIP57	GmbZIP46	0.2647	2.3566	0.112323
Chr5	3137310	3144269	Chr08	10718408	10726408	ATbZIP57	GmbZIP64	0.2502	2.5741	0.097199
Chr5	3137310	3144269	Chr11	33112560	33118486	ATbZIP57	GmbZIP94	0.2222	2.1352	0.104065
Chr5	3137310	3144269	Chr18	1529592	1536646	ATbZIP57	GmbZIP140	0.2106	2.2729	0.092657
Chr5	10796459	10798222	Chr03	44393593	44398029	ATbZIP63	GmbZIP27	0.4265	2.2673	0.188109
Chr5	10796459	10798222	Chr10	39640647	39643833	ATbZIP63	GmbZIP76	0.3862	2.2028	0.175322
Chr5	10796459	10798222	Chr19	49199325	49204634	ATbZIP63	GmbZIP153	0.3627	1.7836	0.203353
Chr5	10796459	10798222	Chr20	45916157	45919530	ATbZIP63	GmbZIP159	0.3721	2.5207	0.147618
Chr5	15538197	15538802	Chr05	1530060	1530704	ATbZIP43	GmbZIP39	0.7826	2.9048	0.269416
Chr5	17203742	17205380	Chr04	3115027	3119946	ATbZIP15	GmbZIP33	0.5446	-1	-0.5446
Chr5	24472639	24473319	Chr04	38558063	38558586	ATbZIP70	GmbZIP36	0.5821	-1	-0.5821
Chr5	24472639	24473319	Chr05	1530060	1530704	ATbZIP70	GmbZIP39	0.5811	-1	-0.5811
Chr5	26057623	26061104	Chr08	10718408	10726408	ATbZIP47	GmbZIP64	0.2285	2.8289	0.0807734
Chr5	26057623	26061104	Chr11	33112560	33118486	ATbZIP47	GmbZIP94	0.2135	3.6945	0.0577886
