# Supplementary material for: Evolutionary and expression analyses of soybean basic Leucine zipper transcription factor family
Source: BMC Genomics. 2018 Feb 22;19:159. doi: 10.1186/s12864-018-4511-6 (PMC5824455; doi:10.1186/s12864-018-4511-6)
Supplement: Supplementary file 3 — Table S5. The expression profiles of the soybean bZIP genes in different tissues. (XLSX 5886 kb) [file 12864_2018_4511_MOESM3_ESM.xlsx]

## Sheet: Sheet1
Table S5. The expression profiles of the soybean bZIP genes in different tissues
gene name	pod	root_hairs	leaves	root	nodules	seed	sam	stem	flower
GmbZIP1	6.18431	6.41751	7.74395	6.78233	6.2768	7.29351	6.73035	5.77256	8.36515
GmbZIP2	0.333686	0.441828	0.0721222	0.044742	0.606133	0	0.0920571	1.02974	11.8703
GmbZIP3	0.00616467	1.54346	0	0.0212199	8.24224	0.0200647	0.0308433	0.42826	0.3737
GmbZIP4	0.128714	0.0968737	0	0	0.29012	0	4.49398	1.21533	0
GmbZIP5	0.8645	1.64905	0.672544	0.174971	12.405	0.689555	0.498259	1.25505	0.0850358
GmbZIP6	8.18843	0.964903	5.64953	0.634812	1.39334	1.66427	3.67995	5.79549	25.0558
GmbZIP7	0.0853326	2.06422	0.0626813	0	2.68849	0.0268345	0.952676	0.484898	0
GmbZIP8	21.8086	48.0708	89.475	34.8164	50.1246	39.0603	16.2539	25.4854	90.8252
GmbZIP9	0.314607	0.272143	0	0.123552	1.1576	0.522984	2.40427	0.246969	0.0635031
GmbZIP10	6.54048	10.8251	21.4509	6.35846	12.7537	20.4267	10.4052	6.52016	19.6846
GmbZIP11	12.7129	8.50314	24.0736	9.23158	9.22031	10.6439	8.84551	23.556	9.85073
GmbZIP12	0.0301955	1.21899	0.152684	0.121959	5.8641	0.115355	0.179096	0.351635	0.369061
GmbZIP13	0.23706	1.61589	0.245314	0.228831	2.80886	0.070147	0	2.47707	0.966581
GmbZIP14	8.16321	4.86094	11.139	12.3884	8.00636	1.0204	8.15332	11.0051	7.56792
GmbZIP15	21.2033	49.9378	23.6047	121.216	50.4503	71.6387	11.4985	28.3846	25.8362
GmbZIP16	1.18123	0.370339	0.177558	0.346271	0.93005	1.24685	0.163018	0.451624	0.588284
GmbZIP17	4.49909	7.58971	2.33802	10.8652	5.05703	3.52392	4.30063	5.60668	1.61829
GmbZIP18	0.545788	1.60981	1.37565	1.22097	2.48301	4.77051	0.384773	4.24445	0.443321
GmbZIP19	0	0	0	0	0	0	0	0	0
GmbZIP20	1.70752	0.151126	12.0043	0.331401	0.219454	0.744938	2.28232	1.05126	1.78821
GmbZIP21	18.9281	15.979	20.5127	8.21817	12.9121	66.2328	13.4335	9.04338	13.5085
GmbZIP22	9.96884	16.8581	25.7659	29.3154	22.8764	7.50074	8.93852	19.8259	27.9846
GmbZIP23	0.152393	4.84576	0.0770424	0.856602	9.59892	0.41265	0	3.2248	3.61787
GmbZIP24	1.79267	8.54679	0.0888191	34.2547	11.1116	2.98838	0.179851	0.124184	0.548315
GmbZIP25	0.582331	0.377205	0.204039	0.18923	0.392891	0.687652	0.734341	0.287183	0.148831
GmbZIP26	67.438	79.6808	54.726	123.127	86.9695	71.1563	73.8372	61.0066	102.523
GmbZIP27	3.937	8.28541	40.8764	14.0485	12.9635	2.44166	16.9277	1.72238	87.1128
GmbZIP28	6.01565	14.2212	7.94963	14.298	10.9067	8.607	7.08063	5.79449	10.5427
GmbZIP29	47.3589	43.4816	3.38603	40.4306	52.748	29.5916	38.1618	7.58841	20.6634
GmbZIP30	0.3119	1.75004	2.86092	0.528662	1.72485	3.08967	6.23196	4.96778	0.0450484
GmbZIP31	8.91198	8.22437	6.20043	7.44022	13.4299	9.12312	6.75964	7.62672	7.53461
GmbZIP32	1.0623	8.67516	0.994111	9.3572	14.0609	0.244881	0.181148	1.77527	3.33431
GmbZIP33	17.1134	12.0594	8.77764	12.6029	7.82653	2.76543	8.08581	5.41311	20.4314
GmbZIP34	15.6026	26.0979	9.55466	3.9542	50.4262	4.79895	11.6502	34.2681	6.1255
GmbZIP35	3.63719	0.503516	0.0625216	0.515335	0.363449	13.292	1.5912	0.627137	0.265217
GmbZIP36	0	0.0954675	0	0.111216	0	0	0	0	0.112928
GmbZIP37	1.54882	1.92419	0.415067	3.7001	1.62428	1.27823	1.15183	1.80251	0.997636
GmbZIP38	0.422893	1.19242	0.77092	0.10564	1.38683	0.174504	2.55511	3.42721	1.15875
GmbZIP39	0.0197971	0.0314677	0	0	0	0.127604	0	0	0.785837
GmbZIP40	1.28573	3.50449	0.185432	1.72744	3.78659	2.11844	2.81401	2.15856	0.219017
GmbZIP41	0.140985	26.6088	36.0286	0.202852	46.8758	0.46732	0.338796	0.568632	0.142021
GmbZIP42	4.35278	2.73581	1.13095	3.88042	2.25538	3.21484	2.83908	3.96795	0.779604
GmbZIP43	4.75847	68.1956	8.17179	35.7041	93.1162	3.8412	15.5908	6.59807	14.6206
GmbZIP44	21.5669	4.68262	0.739464	1.43909	3.07762	7.02005	18.5278	14.5467	3.62315
GmbZIP45	11.2183	9.1397	7.67404	10.428	10.4469	13.4945	11.0309	9.46821	8.76131
GmbZIP46	0.0456316	1.234	0.72241	0.671493	3.13103	0.0602735	0.181925	2.44931	3.68518
GmbZIP47	14.9328	44.3998	12.2633	29.742	50.8597	41.3546	22.5652	29.5164	30.9634
GmbZIP48	0.127396	4.80889	11.0061	3.02832	4.93736	0.900859	28.1192	22.2616	0.41369
GmbZIP49	1.56906	1.31017	0.360663	2.0075	8.46488	0.964318	11.7364	4.69805	6.43354
GmbZIP50	5.22543	7.97684	7.69961	14.3241	5.01162	1.92941	6.9086	6.93518	27.7308
GmbZIP51	1.08685	0.100356	0	0.044376	0.0475409	0.431401	0.565643	0.0961399	0.776561
GmbZIP52	0	0	0.903762	0	0	0	0	0	1.00026
GmbZIP53	15.409	45.6967	10.3241	24.4658	79.7518	25.8678	14.3692	27.4476	15.8491
GmbZIP54	1.11558	0.623173	0.923657	0.238455	0.610526	0.505094	1.56084	3.06763	2.87106
GmbZIP55	1.54525	9.66594	0.863871	11.425	5.57313	0.49965	15.9832	2.94452	1.61998
GmbZIP56	11.1124	9.73719	14.6516	16.3924	9.54286	9.93466	8.08884	14.4457	6.96369
GmbZIP57	5.57918	0.989617	0.554154	0.637482	1.23577	19.2643	2.64528	3.3131	1.53367
GmbZIP58	3.19031	8.84754	7.33905	12.7045	9.00222	7.26515	4.00837	6.10304	6.24562
GmbZIP59	7.07857	8.15735	11.9688	6.90592	14.7313	0.790076	6.51483	7.26715	8.68107
GmbZIP60	3.98283	4.48166	1.11141	6.06701	2.73266	4.18913	2.14139	1.17287	1.20415
GmbZIP61	2.79747	67.4131	19.2334	41.2267	68.7539	2.90545	28.9373	19.7783	27.1457
GmbZIP62	20.106	4.68887	0.632462	1.20464	2.60336	5.27642	17.2016	9.79634	3.38428
GmbZIP63	9.63236	8.26831	5.73304	8.10596	7.55237	11.6877	10.4265	8.00791	7.71616
GmbZIP64	0.0348784	1.26291	0.87735	5.34619	4.70927	0.163443	0.0292128	2.74581	2.51021
GmbZIP65	7.45871	5.15257	4.21911	10.3071	6.65484	5.25981	2.13338	13.6026	9.28038
GmbZIP66	4.3611	2.92391	2.08351	4.37312	3.72222	28.3065	2.63137	3.63524	1.32487
GmbZIP67	0.972377	10.9052	0.376053	0.615764	13.8076	0	0.424244	9.88251	0.312603
GmbZIP68	10.8313	5.41921	9.67569	5.63997	6.55114	9.62446	12.1474	6.94823	12.5078
GmbZIP69	6.91442	5.52289	10.6199	5.73949	2.56625	3.39048	5.03972	3.8323	3.30913
GmbZIP70	5.36393	8.48572	0.895571	2.64572	6.138	4.5859	33.5065	37.4228	4.34259
GmbZIP71	4.47482	17.2625	9.68771	8.70138	23.0749	6.48556	7.32157	8.4907	14.219
GmbZIP72	8.17209	7.98437	8.16636	7.21754	8.09405	9.23801	8.32693	6.82289	9.57327
GmbZIP73	45.8922	49.1422	73.0335	102.634	43.7575	30.4113	18.03	33.7156	30.441
GmbZIP74	0.738721	1.6148	0	1.06831	0.543146	38.2965	1.4068	1.66261	2.49746
GmbZIP75	1.1678	6.77874	0.109602	3.02224	13.0994	1.29425	0.169913	0.0314128	0.178007
GmbZIP76	7.23511	9.6928	22.6757	11.74	10.1183	3.99494	7.20697	6.88578	13.6495
GmbZIP77	9.66502	4.0538	3.29112	9.22447	4.4003	3.9186	4.2521	7.70059	4.07129
GmbZIP78	0.372046	0	0	0	0	0.201549	0	0	0
GmbZIP79	0.799357	0.503611	1.82608	0.438089	0.442159	2.01097	2.69104	0.935119	0.545544
GmbZIP80	6.70488	6.82339	9.43729	12.4895	7.85693	4.55297	5.44199	7.70984	15.2119
GmbZIP81	0.0549795	1.04108	0	0.655699	2.71125	0.0878776	0.998335	1.71308	0.0345551
GmbZIP82	5.63938	2.21514	15.2668	3.95037	4.05862	1.82331	5.44563	2.64439	20.5638
GmbZIP83	0.411989	0.388456	0.0763628	0.103798	1.0875	0.133436	0.716088	0.448161	0.06004
GmbZIP84	16.8548	13.7001	18.8743	17.8435	12.7578	12.6532	14.2532	20.5353	15.6484
GmbZIP85	15.6726	19.0846	12.1358	21.6005	24.6048	8.20478	20.2494	18.2159	22.6249
GmbZIP86	162.525	93.3058	49.0673	32.4654	61.9391	139.198	51.3843	112.661	105.812
GmbZIP87	4.68576	4.70786	5.40216	5.99992	4.73093	3.38821	4.69823	5.74265	3.29891
GmbZIP88	0.309736	0	0	0	0	0.0339427	0	0	0
GmbZIP89	0.12706	0	0	0	0	0.0708944	0	0	0
GmbZIP90	0.00148643	0	0	0	0	0.10594	0	0	0
GmbZIP91	0	0	0.879345	0	0	0	0	0	0
GmbZIP92	0.176361	5.08284	0.170928	3.43207	15.171	0.22206	3.60918	7.57547	0.637072
GmbZIP93	3.13542	4.54197	0.263397	4.48403	5.34006	3.48762	3.35486	4.72337	0.66228
GmbZIP94	4.72088	18.6496	12.8773	53.0863	37.0893	1.51216	2.33019	19.9923	27.3484
GmbZIP95	6.79114	5.92726	11.0158	6.61417	6.95689	4.5064	6.72344	16.0996	15.3927
GmbZIP96	13.947	16.0995	9.81425	17.6256	17.4578	7.61187	11.4202	16.861	12.9792
GmbZIP97	126.091	91.7661	26.1282	25.9528	47.7244	145.439	54.2466	49.4723	62.4683
GmbZIP98	0.0745698	0.279475	0	0.897193	0.046829	0	0.0287234	0	0.0715859
GmbZIP99	2.48944	6.37738	5.84324	7.28794	5.11805	3.65819	2.91245	3.49215	6.59854
GmbZIP100	0.183033	5.76911	0.0697396	6.47386	19.0621	0.088461	2.86082	1.91184	0.700596
GmbZIP101	11.6732	7.2497	11.2932	19.559	7.00669	11.7332	7.93231	9.9206	8.84992
GmbZIP102	0.323495	9.7894	0.587327	4.35249	3.71947	0.0330596	4.47394	1.21061	0.431846
GmbZIP103	1.222	0.0073885	0.166072	0.0162744	0.0174487	9.87983	0.152823	0.0424281	10.3244
GmbZIP104	0.516565	5.31177	0.277054	21.0687	11.689	0.473919	0.50159	8.29227	0.667452
GmbZIP105	1.39266	6.79373	0.0197617	4.27185	3.02346	0.103173	3.21044	1.64964	7.6772
GmbZIP106	0.542502	14.9207	0.0575689	6.37507	4.83072	0.121026	2.48975	2.00328	5.65616
GmbZIP107	0.039567	0.751959	0.0245857	0.0916101	1.81148	0.0860569	0.0472889	2.48278	0
GmbZIP108	2.083	2.29506	0.85881	3.83776	1.90061	1.19263	2.77662	2.04805	2.5067
GmbZIP109	2.97835	5.10189	3.1301	2.24124	11.8145	1.11745	3.73532	16.548	7.07786
GmbZIP110	0	0	0	0	0	0	0	0	0
GmbZIP111	0.32024	0.790909	0.0360615	2.71562	0.388236	39.0474	0.446309	0.133429	0.232605
GmbZIP112	15.4149	16.4059	14.8918	27.4514	17.5202	13.0113	13.0157	17.5683	29.7675
GmbZIP113	1.26427	8.82843	2.14415	2.46155	6.70055	1.12795	1.5461	2.95976	2.78403
GmbZIP114	0.943141	16.3839	0.18532	5.67541	6.95646	0.316584	2.41103	1.18173	0.580761
GmbZIP115	0.184508	12.0659	0.628241	15.29	5.43618	0.0809736	4.64304	0.449304	8.47152
GmbZIP116	1.02282	6.60986	0.196144	20.5874	15.7653	2.04039	1.27611	8.25206	1.41127
GmbZIP117	0.772405	0	0	0	0	21.3268	0	0	0.0180345
GmbZIP118	6.52525	6.91964	6.82009	6.78701	7.88722	9.25383	7.30898	7.36062	4.73721
GmbZIP119	6.99517	17.7769	3.0279	3.79832	19.7236	8.20777	13.6763	26.7916	2.89976
GmbZIP120	3.68189	1.95663	2.62231	0.688715	4.28012	3.65722	1.39041	9.76053	1.97216
GmbZIP121	0	0	0	0	0	0	0	0	0.0549143
GmbZIP122	1.64693	0	0	0	0	1.17493	0	0	0
GmbZIP123	4.17599	9.15854	0.914011	7.79719	5.52556	5.71309	6.19438	4.04942	1.42372
GmbZIP124	3.58814	5.56782	4.53246	22.9893	6.25052	3.17725	3.77521	6.75803	5.74764
GmbZIP125	8.3712	8.71879	7.61431	9.27043	9.69644	7.66497	8.1883	9.98257	8.31469
GmbZIP126	0.633215	1.15871	0.0720648	2.76797	3.39424	0.913269	0.349516	0.452218	0.170463
GmbZIP127	13.9766	6.63434	0.523029	2.99625	5.25035	8.24355	36.2519	16.9915	4.37059
GmbZIP128	4.05102	1.82236	2.19943	2.82258	2.80234	15.3868	1.66446	1.99263	2.14171
GmbZIP129	13.4448	11.4393	15.5179	21.606	14.8128	13.6984	12.8872	13.0019	66.2537
GmbZIP130	9.66815	7.83903	11.8781	13.7485	8.73236	8.43842	10.0221	10.4524	8.58849
GmbZIP131	0.698067	0.0755274	5.65015	0.0408986	0.259934	0.156732	2.06927	0.929301	1.0235
GmbZIP132	9.92618	7.76837	9.41207	5.56128	7.74389	8.55112	10.0539	8.95938	11.1841
GmbZIP133	4.51914	10.0742	37.1754	9.19113	12.0696	7.96774	6.83459	4.20371	10.4707
GmbZIP134	4.25999	2.58127	4.41018	2.41063	3.19639	3.29719	3.5733	6.06994	2.81182
GmbZIP135	1.15306	45.9715	4.60383	4.47845	66.5453	0.879664	2.46223	5.28982	2.10476
GmbZIP136	1.61182	5.9851	2.03924	0.481754	8.56761	2.21798	2.17626	5.01616	1.3164
GmbZIP137	0.221768	0.191631	0.129562	0.299644	0.0586337	9.04935	0.16336	0.0517592	0.118405
GmbZIP138	7.72626	7.36622	3.67682	2.32953	7.46796	3.23841	12.7625	17.5282	1.63602
GmbZIP139	14.8968	9.94917	19.5749	30.851	13.1587	7.20055	8.85505	29.1885	28.6751
GmbZIP140	0.639043	10.6662	14.8964	32.8143	21.7959	1.0557	2.13417	18.4818	31.5034
GmbZIP141	2.95382	5.7455	0.388132	8.13196	4.97931	2.33908	3.54964	8.00588	1.04559
GmbZIP142	8.13143	4.59288	10.789	9.4074	2.46724	4.22674	5.02673	2.56947	14.9769
GmbZIP143	0.610824	8.48857	0.000838519	5.24175	9.33178	0	1.90337	3.58397	3.62941
GmbZIP144	0.787119	1.70469	1.45656	0.587894	1.80899	0	2.15875	9.91301	2.08968
GmbZIP145	6.3611	3.50205	1.95983	1.64091	3.45491	5.5415	3.68913	4.0057	2.00671
GmbZIP146	5.22258	4.76756	8.99198	2.13323	3.4192	24.0298	3.79341	11.4548	2.36506
GmbZIP147	16.6505	12.8164	14.3721	7.65597	10.1265	38.7333	12.6792	8.46353	9.84686
GmbZIP148	11.2473	17.8877	34.1869	30.3363	32.6496	8.34596	11.3092	30.0339	42.3088
GmbZIP149	1.00637	7.7114	0.0662559	5.38472	9.79893	3.54773	0.121351	0.111502	0.538047
GmbZIP150	0.879489	1.56175	0.708661	1.23373	0.314048	2.83696	1.37435	0.411998	0.285544
GmbZIP151	0.226917	0.914739	0.0307966	0.366382	0.308697	4.94724	0.41602	1.34852	0.273223
GmbZIP152	76.4097	75.1015	45.5669	102.909	89.1458	155.865	83.8874	75.1445	104.5
GmbZIP153	2.23326	2.67869	34.6482	13.8076	7.48462	1.38619	5.89603	1.5436	36.0334
GmbZIP154	6.38253	10.4683	15.9123	13.2329	10.8866	5.71279	7.97412	8.83703	12.1454
GmbZIP155	0.444688	1.87566	0.752653	1.21589	1.54953	1.28827	1.93487	0.391894	0.367228
GmbZIP156	0	0	0	0	0	0	0	0	0
GmbZIP157	4.44935	2.3263	3.85063	4.8483	3.11305	3.95122	4.43007	3.73938	8.20151
GmbZIP158	0.2433	0.223289	0.165569	0.072042	0.242225	2.5859	0.255415	0.219539	0.078614
GmbZIP159	7.5772	10.8704	12.9369	14.2199	8.98982	4.11718	6.76298	10.6252	14.8316
GmbZIP160	8.76856	9.73111	11.7543	16.2326	10.917	9.74183	10.9669	10.9329	11.1566
