# Supplementary material for: Evolutionary and expression analyses of soybean basic Leucine zipper transcription factor family
Source: BMC Genomics. 2018 Feb 22;19:159. doi: 10.1186/s12864-018-4511-6 (PMC5824455; doi:10.1186/s12864-018-4511-6)
Supplement: Supplementary file 4 — Table S9. Primers used in qRT-PCR analysis. (XLSX 10 kb) [file 12864_2018_4511_MOESM4_ESM.xlsx]

## Sheet: Sheet1
Table S9. Primers used in qRT-PCR analysis
Gene Name	F	R	Efficiency	R2
Q-GmbZIP10	CTGGGAGGTGAGAATCAAACTC	CGCTCCAACTCTTCCTTGATAG	106.737	0.9929
Q-GmbZIP61	CAGAGCATAAAGGCGAAGGA	CGATCTCGAGAATGGAGTTCAG	110.34	0.9934
Q-GmbZIP8	AAGCAGCTCGAAGACCTAAC	GTACGCTTCCTCCTTCACTTT	106.737	0.9929
Q-GmbZIP53	CTCAACGTGGAAGCTGAGAA	GTGGTGGTGGTGGAGTTAAT	108.32	0.9912
Q-GmbZIP133	CTGGGAGGTGAGAATCAAACTC	CGCTCCAACTCTTCCTTGATAG	102.43	0.9954
Q-GmbZIP139	CCCTCAGTTTGTTCCCTCTAAG	ACCATCAACACGGTCCATATC	104.23	0.9934
Q-GmbZIP152	CATCCTTGAGATCGCTGAAGAG	CGGTTGTATGGGATGAGGAATC	102.56	0.9945
Q-GmbZIP50	CTGTCTCGCGTTGGGAATAA	CAGAAGACTGAAGACCCACAAG	105.78	0.9978
Q-GmbZIP65	CGTCGATAAGGTCACTCTTCAG	TCCTCGAGATGTGTAACCAAAG	99.34	0.9989
Q-GmbZIP93	CTCTTGTTGCTTCCGAGTCTAC	TTCGGGATGAAAGCCGATTAG	97.8799	0.9942
Q-GmbZIP154	GGGAAACAGTGAGGAAGAGAAA	GCCCAATCAGGATAGACATGAA	95.44	0.9934
Q-GmbZIP43	TCATCTGGTTCCAGTTCTCTTC	CTACGTGCCGATTCCCTATT	95.3235	0.9997
Q-GmbZIP15	AGGTCAAGGGAGAGGAAGAA	AGCAGCACTGGAGCAAAT	101.521	0.9988
Q-GmbZIP101	CTTGCTGGCTATGGGAGAATAC	GAGAGTTGAGTGGGAAAGGAAG	94.56	0.9967
Q-GmbZIP143	TGAGACAGCCCTCAACAATATAC	ACCCGAAATCCTTCCCAATC	99.4161	0.9954
Q-GmbZIP131	CAAGACCCAGTGAGGGTAAAG	ACAAAGGAGGGAAAGTGTGTAG	100.56	0.9934
Q-GmbZIP20	CAAGACCCAGTGAGGGTAAAG	TTCCATGAAGAAGAGGTTGAGG	100.177	0.9992
Q-GmbZIP30	CGACATCAAACTCGACTCTCTC	GAGGAAGTGGAAGTGAGGTTAAG	97.76	0.9998
Q-GmbZIP48	CCAATTCCTCCGTTGACTTAGA	CAGAGGAGGAAGAGGAAGTAGA	98.9315	0.9998
Q-GmbZIP126	CATGAGCCTCCAGGATTTGT	GTTCTTCCACTACGCTCTTTCT	98.67	0.9945
Q-GmbZIP130	CTGTCACAGAGTGTGGATACTG	GTGTTCCTTCTCGGCTTCTT	101.23	0.9976
Q-GmbZIP26	GAGAGCACAGACAATGGAACT	CTCGGGAATCTCAACGGATAAC	100.34	0.9923
Q-GmbZIP14	TGAGACAGCCCTCAACAATATAC	ACCCGAAATCCTTCCCAATC	96.97	0.9926
Q-Gmactin	AGCCACACTGTCCCTATCTA	GCTGAGGTGGTGAAGGAATAA	95.0138	0.9968
