# Supplementary material for: Evolutionary and expression analyses of soybean basic Leucine zipper transcription factor family
Source: BMC Genomics. 2018 Feb 22;19:159. doi: 10.1186/s12864-018-4511-6 (PMC5824455; doi:10.1186/s12864-018-4511-6)
Supplement: Supplementary file 5 — Table S1. Characteristics of bZIPs in soybean. (XLSX 17 kb) [file 12864_2018_4511_MOESM5_ESM.xlsx]

## Sheet: Sheet1
Table S1. Characteristics of bZIPs in soybean
Gene ID	Gene Name	Amino acids	MW(kDa)	PI	CDS
Glyma01G013600	GmbZIP1	414	44.21	5.97	1245
Glyma01G069300	GmbZIP2	198	22.67	5.65	597
Glyma01G084200	GmbZIP3	462	51.69	4.76	1389
Glyma01G163500	GmbZIP4	180	20.19	8.62	543
Glyma01G167200	GmbZIP5	754	85.05	5.25	2265
Glyma01G177400	GmbZIP6	349	37.34	5.62	1050
Glyma01G195800	GmbZIP7	172	19.98	10.22	519
Glyma02G012700	GmbZIP8	149	16.95	5.07	450
Glyma02G045500	GmbZIP9	241	26.87	10.11	726
Glyma02G058800	GmbZIP10	338	35.64	5.6	1017
Glyma02G082800	GmbZIP11	330	36.08	6.57	993
Glyma02G097900	GmbZIP12	466	51.72	7.77	1401
Glyma02G126100	GmbZIP13	199	22.95	5.54	600
Glyma02G131700	GmbZIP14	439	48.34	9.51	1320
Glyma02G161100	GmbZIP15	283	32.23	4.95	852
Glyma02G176800	GmbZIP16	484	53.93	7.77	1455
Glyma02G236200	GmbZIP17	364	39.42	6.32	1095
Glyma03G003400	GmbZIP18	316	34.75	6.41	951
Glyma03G073900	GmbZIP19	122	14.01	9.39	369
Glyma03G081700	GmbZIP20	191	21.68	9.88	576
Glyma03G123200	GmbZIP21	812	88.61	6.3	2439
Glyma03G127600	GmbZIP22	460	50.93	7	1383
Glyma03G128200	GmbZIP23	290	32.37	8.82	873
Glyma03G142400	GmbZIP24	491	55.2	8.22	1476
Glyma03G193300	GmbZIP25	458	57.18	8.59	1377
Glyma03G219300	GmbZIP26	150	17.06	5.81	453
Glyma03G247100	GmbZIP27	414	45.05	6.94	1245
Glyma03G255000	GmbZIP28	424	45.53	7.78	1275
Glyma04G010300	GmbZIP29	155	17.43	6.42	468
Glyma04G022100	GmbZIP30	184	20.63	8.8	555
Glyma04G026200	GmbZIP31	513	56.68	6.24	1542
Glyma04G029600	GmbZIP32	153	17.36	9	462
Glyma04G039300	GmbZIP33	417	45.25	9.81	1254
Glyma04G078300	GmbZIP34	365	40.04	5.55	1098
Glyma04G124200	GmbZIP35	316	34.9	7.91	951
Glyma04G158300	GmbZIP36	167	19.36	7.05	504
Glyma04G222200	GmbZIP37	296	32.91	5.59	891
Glyma04G254800	GmbZIP38	354	39.91	8.41	1065
Glyma05G017400	GmbZIP39	214	24.4	7.8	645
Glyma05G079800	GmbZIP40	326	35.71	9.44	981
Glyma05G108200	GmbZIP41	180	20.9	10.12	543
Glyma05G122400	GmbZIP42	224	24.62	9.16	675
Glyma05G157000	GmbZIP43	163	18.36	5.23	492
Glyma05G166400	GmbZIP44	853	93.96	6.06	2562
Glyma05G168100	GmbZIP45	375	42.17	7.82	1128
Glyma05G182500	GmbZIP46	329	37.12	5.51	990
Glyma06G010200	GmbZIP47	138	157.28	9.64	417
Glyma06G022300	GmbZIP48	228	25.44	9.59	687
Glyma06G029600	GmbZIP49	153	17.18	9.2	462
Glyma06G040400	GmbZIP50	329	35.88	10.31	990
Glyma06G048500	GmbZIP51	144	16.5	8.69	435
Glyma06G062000	GmbZIP52	95	10.93	5.39	288
Glyma06G079800	GmbZIP53	288	31.77	5.53	867
Glyma06G107300	GmbZIP54	355	39.98	6.21	1068
Glyma06G284900	GmbZIP55	340	38.23	5.86	1023
Glyma06G307200	GmbZIP56	213	24.25	9.1	642
Glyma06G314400	GmbZIP57	316	35.01	8.82	951
Glyma07G060400	GmbZIP58	424	45.55	6.58	1275
Glyma07G213100	GmbZIP59	424	46.77	9.81	1275
Glyma08G077400	GmbZIP60	239	26.19	7.82	720
Glyma08G115300	GmbZIP61	168	19.04	5.24	507
Glyma08G124400	GmbZIP62	849	93.37	6.25	2550
Glyma08G126500	GmbZIP63	376	42.25	7.17	1131
Glyma08G140100	GmbZIP64	324	35.35	5.33	975
Glyma08G183600	GmbZIP65	120	14.16	9.86	363
Glyma08G227000	GmbZIP66	323	35.71	8.84	972
Glyma08G254400	GmbZIP67	193	22.32	5.72	582
Glyma08G265600	GmbZIP68	417	44.84	6.2	1254
Glyma08G302500	GmbZIP69	324	35.34	5.33	975
Glyma09G023600	GmbZIP70	852	93.48	5.89	2559
Glyma09G184300	GmbZIP71	178	20.8	9.51	537
Glyma09G208500	GmbZIP72	414	44.2	6.08	1245
Glyma10G013300	GmbZIP73	152	16.83	5.3	459
Glyma10G071700	GmbZIP74	447	48.55	9.17	1344
Glyma10G092100	GmbZIP75	517	57.92	6.61	1554
Glyma10G162100	GmbZIP76	417	44.61	5.76	1254
Glyma10G223800	GmbZIP77	247	28.18	5.47	744
Glyma10G226000	GmbZIP78	317	35.1	8.43	954
Glyma10G276100	GmbZIP79	456	50.99	6.08	1371
Glyma10G296200	GmbZIP80	431	47.79	5.84	1296
Glyma11G045900	GmbZIP81	170	19.85	10.63	513
Glyma11G065000	GmbZIP82	344	36.89	5.61	1035
Glyma11G076100	GmbZIP83	755	85.02	5.44	2268
Glyma11G108100	GmbZIP84	270	29.32	6.13	813
Glyma11G110400	GmbZIP85	557	60.95	6.54	1674
Glyma11G114800	GmbZIP86	166	18.48	6.12	501
Glyma11G126600	GmbZIP87	385	43.79	6.31	1158
Glyma11G167400	GmbZIP88	339	38.65	5.04	1020
Glyma11G167600	GmbZIP89	179	21.08	5.24	540
Glyma11G167900	GmbZIP90	195	22.78	5.69	588
Glyma11G168000	GmbZIP91	145	17.09	5.65	438
Glyma11G183700	GmbZIP92	493	54.39	5.87	1482
Glyma11G186700	GmbZIP93	385	41.23	5.91	1158
Glyma11G236300	GmbZIP94	364	41.18	6.28	1095
Glyma12G033000	GmbZIP95	271	29.55	6.35	816
Glyma12G036400	GmbZIP96	548	60.01	6.37	1647
Glyma12G040600	GmbZIP97	160	17.69	6.84	483
Glyma12G045100	GmbZIP98	106	12.1	5.07	321
Glyma12G051200	GmbZIP99	397	45.14	6.49	1194
Glyma12G088700	GmbZIP100	491	54.03	6.55	1476
Glyma12G097500	GmbZIP101	221	25.04	9.06	666
Glyma12G121000	GmbZIP102	330	37.16	5.97	993
Glyma12G184400	GmbZIP103	644	73.57	9.41	1935
Glyma12G184500	GmbZIP104	488	54.12	6.75	1467
Glyma12G208400	GmbZIP105	320	36.64	6.02	963
Glyma12G227700	GmbZIP106	285	32.06	7.86	858
Glyma13G050700	GmbZIP107	214	24.69	5.67	645
Glyma13G075000	GmbZIP108	271	30.17	7.79	816
Glyma13G085100	GmbZIP109	370	41.92	7.13	1113
Glyma13G085300	GmbZIP110	270	30.81	6.7	813
Glyma13G153200	GmbZIP111	494	53.34	8.68	1485
Glyma13G193700	GmbZIP112	469	51.9	5.98	1410
Glyma13G260300	GmbZIP113	161	19.43	9.37	486
Glyma13G272500	GmbZIP114	320	35.8	6.09	963
Glyma13G292800	GmbZIP115	311	35.57	6.27	936
Glyma13G316900	GmbZIP116	489	54.53	6.96	1470
Glyma13G317000	GmbZIP117	336	37.34	9.08	1011
Glyma13G345200	GmbZIP118	428	46.95	6.31	1287
Glyma14G071400	GmbZIP119	166	19.33	8.95	501
Glyma14G167000	GmbZIP120	370	41.89	8.26	1113
Glyma14G167100	GmbZIP121	337	38.27	8.71	1014
Glyma14G197200	GmbZIP122	198	22.59	9.07	597
Glyma14G204100	GmbZIP123	362	39.06	6.19	1089
Glyma14G217200	GmbZIP124	559	61.4	6.46	1680
Glyma15G029100	GmbZIP125	420	45.79	5.97	1263
Glyma15G049000	GmbZIP126	130	15.08	9.83	393
Glyma15G129700	GmbZIP127	846	92.84	5.89	2541
Glyma15G222400	GmbZIP128	302	33.84	5.57	909
Glyma15G232000	GmbZIP129	481	53.27	5.94	1446
Glyma16G029000	GmbZIP130	424	45.39	8.29	1275
Glyma16G092700	GmbZIP131	191	21.54	9.98	576
Glyma16G095200	GmbZIP132	416	44.47	6.02	1251
Glyma16G141500	GmbZIP133	338	35.68	5.47	1017
Glyma16G168400	GmbZIP134	426	47.48	9.65	1281
Glyma17G158900	GmbZIP135	168	19.65	10.24	507
Glyma17G188500	GmbZIP136	319	34.63	5.37	960
Glyma17G197300	GmbZIP137	152	17.17	6.08	459
Glyma17G253200	GmbZIP138	161	18.45	9.52	486
Glyma17G255800	GmbZIP139	553	60.7	6.59	1662
Glyma18G020900	GmbZIP140	362	41.05	7.78	1089
Glyma18G052500	GmbZIP141	380	40.97	6.12	1143
Glyma18G117100	GmbZIP142	326	35.52	5.33	981
Glyma18G277100	GmbZIP143	195	22.45	5.88	588
Glyma19G037900	GmbZIP144	220	25.7	6.1	663
Glyma19G067900	GmbZIP145	321	34.9	9.41	966
Glyma19G122800	GmbZIP146	320	35.24	6.47	963
Glyma19G126800	GmbZIP147	784	85.31	5.84	2355
Glyma19G130200	GmbZIP148	459	50.72	8.53	1380
Glyma19G145300	GmbZIP149	490	55.2	8.51	1473
Glyma19G193400	GmbZIP150	499	55.56	7.51	1500
Glyma19G194500	GmbZIP151	387	42.41	8.8	1164
Glyma19G216200	GmbZIP152	150	16.93	6.63	453
Glyma19G244800	GmbZIP153	369	40.07	7.83	1110
Glyma19G252600	GmbZIP154	425	45.7	6.82	1278
Glyma20G007700	GmbZIP155	298	33.69	5.63	897
Glyma20G032700	GmbZIP156	215	23.81	6.12	648
Glyma20G049200	GmbZIP157	274	30.43	8.54	825
Glyma20G113600	GmbZIP158	455	50.67	5.98	1368
Glyma20G224500	GmbZIP159	403	43.26	5.36	1212
Glyma20G246400	GmbZIP160	444	49.51	5.91	1335
