# Supplementary material for: Evolutionary and expression analyses of soybean basic Leucine zipper transcription factor family
Source: BMC Genomics. 2018 Feb 22;19:159. doi: 10.1186/s12864-018-4511-6 (PMC5824455; doi:10.1186/s12864-018-4511-6)
Supplement: Supplementary file 6 — Table S2. The accession numbers of bZIPs in soybean and Arabidopsis. (XLSX 5633 kb) [file 12864_2018_4511_MOESM6_ESM.xlsx]

## Sheet: Sheet1
Table S2. The accession numbers of bZIPs in soybean and Arabidopsis
Gene name	Gene ID	Gene name	Gene ID
GmbZIP1	Glyma01G013600	AtbZIP1	At5g49450
GmbZIP2	Glyma01G069300	AtbZIP10	At4g02640
GmbZIP3	Glyma01G084200	AtbZIP11	At4g34590
GmbZIP4	Glyma01G163500	AtbZIP12	At2g41070
GmbZIP5	Glyma01G167200	AtbZIP13	At5g44080
GmbZIP6	Glyma01G177400	AtbZIP14	At4g35900
GmbZIP7	Glyma01G195800	AtbZIP15	At5g42910
GmbZIP8	Glyma02G012700	AtbZIP16	At2g35530
GmbZIP9	Glyma02G045500	AtbZIP17	At2g40950
GmbZIP10	Glyma02G058800	AtbZIP18	At2g40620
GmbZIP11	Glyma02G082800	AtbZIP19	At4g35040
GmbZIP12	Glyma02G097900	AtbZIP2	At2g18160
GmbZIP13	Glyma02G126100	AtbZIP20	At5g06950
GmbZIP14	Glyma02G131700	AtbZIP21	At1g08320
GmbZIP15	Glyma02G161100	AtbZIP22	At1g22070
GmbZIP16	Glyma02G176800	AtbZIP23	At2g16770
GmbZIP17	Glyma02G236200	AtbZIP24	At3g51960
GmbZIP18	Glyma03G003400	AtbZIP25	At3g54620
GmbZIP19	Glyma03G073900	AtbZIP26	At5g06960
GmbZIP20	Glyma03G081700	AtbZIP27	At2g17770
GmbZIP21	Glyma03G123200	AtbZIP28	At3g10800
GmbZIP22	Glyma03G127600	AtbZIP29	At4g38900
GmbZIP23	Glyma03G128200	AtbZIP3	At5g15830
GmbZIP24	Glyma03G142400	AtbZIP30	At2g21230
GmbZIP25	Glyma03G193300	AtbZIP31	At2g13150
GmbZIP26	Glyma03G219300	AtbZIP33	At2g12900
GmbZIP27	Glyma03G247100	AtbZIP34	At2g42380
GmbZIP28	Glyma03G255000	AtbZIP35	At1g49720
GmbZIP29	Glyma04G010300	AtbZIP37	At4g34000
GmbZIP30	Glyma04G022100	AtbZIP38	At3g19290
GmbZIP31	Glyma04G026200	AtbZIP39	At2g36270
GmbZIP32	Glyma04G029600	AtbZIP4	At1g59530
GmbZIP33	Glyma04G039300	AtbZIP40	At1g03970
GmbZIP34	Glyma04G078300	AtbZIP41	At4g36730
GmbZIP35	Glyma04G124200	AtbZIP42	At3g30530
GmbZIP36	Glyma04G158300	AtbZIP43	At5g38800
GmbZIP37	Glyma04G222200	AtbZIP44	At1g75390
GmbZIP38	Glyma04G254800	AtbZIP45	At3g12250
GmbZIP39	Glyma05G017400	AtbZIP46	At1g68640
GmbZIP40	Glyma05G079800	AtbZIP47	At5g65210
GmbZIP41	Glyma05G108200	AtbZIP48	At2g04038
GmbZIP42	Glyma05G122400	AtbZIP49	At3g56660
GmbZIP43	Glyma05G157000	AtbZIP5	At3g49760
GmbZIP44	Glyma05G166400	AtbZIP50	At1g77920
GmbZIP45	Glyma05G168100	AtbZIP51	At1g43700
GmbZIP46	Glyma05G182500	AtbZIP52	At1g06850
GmbZIP47	Glyma06G010200	AtbZIP53	At3g62420
GmbZIP48	Glyma06G022300	AtbZIP54	At4g01120
GmbZIP49	Glyma06G029600	AtbZIP55	At2g46270
GmbZIP50	Glyma06G040400	AtbZIP56	At5g11260
GmbZIP51	Glyma06G048500	AtbZIP57	At5g10030
GmbZIP52	Glyma06G062000	AtbZIP58	At1g13600
GmbZIP53	Glyma06G079800	AtbZIP59	At2g31370
GmbZIP54	Glyma06G107300	AtbZIP6	At2g22850
GmbZIP55	Glyma06G284900	AtbZIP60	At1g42990
GmbZIP56	Glyma06G307200	AtbZIP61	At3g58120
GmbZIP57	Glyma06G314400	AtbZIP62	At1g19490
GmbZIP58	Glyma07G060400	AtbZIP63	At5g28770
GmbZIP59	Glyma07G213100	AtbZIP64	At3g17609
GmbZIP60	Glyma08G077400	AtbZIP65	At5g06839
GmbZIP61	Glyma08G115300	AtbZIP66	At3g56850
GmbZIP62	Glyma08G124400	AtbZIP67	At3g44460
GmbZIP63	Glyma08G126500	AtbZIP68	At1g32150
GmbZIP64	Glyma08G140100	AtbZIP69	At1g06070
GmbZIP65	Glyma08G183600	AtbZIP7	At4g37730
GmbZIP66	Glyma08G227000	AtbZIP70	At5g60830
GmbZIP67	Glyma08G254400	AtbZIP71	At2g24340
GmbZIP68	Glyma08G265600	AtbZIP72	At5g07160
GmbZIP69	Glyma08G302500	AtbZIP74	At2g21235
GmbZIP70	Glyma09G023600	AtbZIP75	At5g08141
GmbZIP71	Glyma09G184300	AtbZIP8	At1g68880
GmbZIP72	Glyma09G208500	AtbZIP9	At5g24800
GmbZIP73	Glyma10G013300
GmbZIP74	Glyma10G071700
GmbZIP75	Glyma10G092100
GmbZIP76	Glyma10G162100
GmbZIP77	Glyma10G223800
GmbZIP78	Glyma10G226000
GmbZIP79	Glyma10G276100
GmbZIP80	Glyma10G296200
GmbZIP81	Glyma11G045900
GmbZIP82	Glyma11G065000
GmbZIP83	Glyma11G076100
GmbZIP84	Glyma11G108100
GmbZIP85	Glyma11G110400
GmbZIP86	Glyma11G114800
GmbZIP87	Glyma11G126600
GmbZIP88	Glyma11G167400
GmbZIP89	Glyma11G167600
GmbZIP90	Glyma11G167900
GmbZIP91	Glyma11G168000
GmbZIP92	Glyma11G183700
GmbZIP93	Glyma11G186700
GmbZIP94	Glyma11G236300
GmbZIP95	Glyma12G033000
GmbZIP96	Glyma12G036400
GmbZIP97	Glyma12G040600
GmbZIP98	Glyma12G045100
GmbZIP99	Glyma12G051200
GmbZIP100	Glyma12G088700
GmbZIP101	Glyma12G097500
GmbZIP102	Glyma12G121000
GmbZIP103	Glyma12G184400
GmbZIP104	Glyma12G184500
GmbZIP105	Glyma12G208400
GmbZIP106	Glyma12G227700
GmbZIP107	Glyma13G050700
GmbZIP108	Glyma13G075000
GmbZIP109	Glyma13G085100
GmbZIP110	Glyma13G085300
GmbZIP111	Glyma13G153200
GmbZIP112	Glyma13G193700
GmbZIP113	Glyma13G260300
GmbZIP114	Glyma13G272500
GmbZIP115	Glyma13G292800
GmbZIP116	Glyma13G316900
GmbZIP117	Glyma13G317000
GmbZIP118	Glyma13G345200
GmbZIP119	Glyma14G071400
GmbZIP120	Glyma14G167000
GmbZIP121	Glyma14G167100
GmbZIP122	Glyma14G197200
GmbZIP123	Glyma14G204100
GmbZIP124	Glyma14G217200
GmbZIP125	Glyma15G029100
GmbZIP126	Glyma15G049000
GmbZIP127	Glyma15G129700
GmbZIP128	Glyma15G222400
GmbZIP129	Glyma15G232000
GmbZIP130	Glyma16G029000
GmbZIP131	Glyma16G092700
GmbZIP132	Glyma16G095200
GmbZIP133	Glyma16G141500
GmbZIP134	Glyma16G168400
GmbZIP135	Glyma17G158900
GmbZIP136	Glyma17G188500
GmbZIP137	Glyma17G197300
GmbZIP138	Glyma17G253200
GmbZIP139	Glyma17G255800
GmbZIP140	Glyma18G020900
GmbZIP141	Glyma18G052500
GmbZIP142	Glyma18G117100
GmbZIP143	Glyma18G277100
GmbZIP144	Glyma19G037900
GmbZIP145	Glyma19G067900
GmbZIP146	Glyma19G122800
GmbZIP147	Glyma19G126800
GmbZIP148	Glyma19G130200
GmbZIP149	Glyma19G145300
GmbZIP150	Glyma19G193400
GmbZIP151	Glyma19G194500
GmbZIP152	Glyma19G216200
GmbZIP153	Glyma19G244800
GmbZIP154	Glyma19G252600
GmbZIP155	Glyma20G007700
GmbZIP156	Glyma20G032700
GmbZIP157	Glyma20G049200
GmbZIP158	Glyma20G113600
GmbZIP159	Glyma20G224500
GmbZIP160	Glyma20G246400
