# Supplementary material for: Evolutionary and expression analyses of soybean basic Leucine zipper transcription factor family
Source: BMC Genomics. 2018 Feb 22;19:159. doi: 10.1186/s12864-018-4511-6 (PMC5824455; doi:10.1186/s12864-018-4511-6)
Supplement: Supplementary file 8 — Table S6. The expression profiles (log2-based values) of the soybean bZIP genes after drought treatment. In this experiment, two-week-old soybean seedlings were transferred to the drought conditions for a week, and drought stress was imposed by withholding water for 7 days. After 7 days of treatment, the leaves were collected for experiment [30]. (XLSX 18 kb) [file 12864_2018_4511_MOESM8_ESM.xlsx]

## Sheet: Sheet1
Table S6. The expression profiles (log2-based values) of the soybean bZIP genes after drought treatment
Gene name	Gene ID	control	flooding	log2(fold_change)
Glyma01G013600	GmbZIP1	8.6135	9.93822	0.206389
Glyma01G069300	GmbZIP2
Glyma01G084200	GmbZIP3
Glyma01G163500	GmbZIP4
Glyma01G167200	GmbZIP5
Glyma01G177400	GmbZIP6	7.29175	12.9709	0.830944
Glyma01G195800	GmbZIP7
Glyma02G012700	GmbZIP8	35.4475	126.387	1.83409
Glyma02G045500	GmbZIP9
Glyma02G058800	GmbZIP10	13.9922	36.3491	1.37729
Glyma02G082800	GmbZIP11	16.0974	11.3811	-0.500193
Glyma02G097900	GmbZIP12
Glyma02G126100	GmbZIP13	1.3338	0.826826	-0.689887
Glyma02G131700	GmbZIP14	14.4223	3.83928	-1.9094
Glyma02G161100	GmbZIP15	11.4522	22.177	0.953433
Glyma02G176800	GmbZIP16
Glyma02G236200	GmbZIP17	4.55182	3.85105	-0.241191
Glyma03G003400	GmbZIP18	1.15169	1.68584	0.54971
Glyma03G073900	GmbZIP19
Glyma03G081700	GmbZIP20	10.1848	1.15924	-3.13516
Glyma03G123200	GmbZIP21	10.6946	13.8555	0.37357
Glyma03G127600	GmbZIP22	19.4503	24.5019	0.3331
Glyma03G128200	GmbZIP23	1.2265	1.97978	0.690796
Glyma03G142400	GmbZIP24
Glyma03G193300	GmbZIP25	0.605996	0.218243	-1.47337
Glyma03G219300	GmbZIP26	56.4288	57.5379	0.02808
Glyma03G247100	GmbZIP27	11.0591	70.3352	2.66901
Glyma03G255000	GmbZIP28	10.583	5.29754	-0.99835
Glyma04G010300	GmbZIP29	11.8166	12.5485	0.0866954
Glyma04G022100	GmbZIP30	8.94134	0.879787	-3.34527
Glyma04G026200	GmbZIP31	7.97324	7.60315	-0.0685688
Glyma04G029600	GmbZIP32	1.27186	0.694418	-0.873065
Glyma04G039300	GmbZIP33	10.0761	6.37402	-0.660657
Glyma04G078300	GmbZIP34	10.6529	21.2405	0.995568
Glyma04G124200	GmbZIP35
Glyma04G158300	GmbZIP36
Glyma04G222200	GmbZIP37	1.12817	1.42212	0.334067
Glyma04G254800	GmbZIP38	2.84537	2.28554	-0.316086
Glyma05G017400	GmbZIP39
Glyma05G079800	GmbZIP40	1.07807	0.657895	-0.712516
Glyma05G108200	GmbZIP41	0.149328	26.594	7.47647
Glyma05G122400	GmbZIP42	3.2803	2.24599	-0.546473
Glyma05G157000	GmbZIP43	9.59155	18.9431	0.981834
Glyma05G166400	GmbZIP44	7.98714	3.81348	-1.06657
Glyma05G168100	GmbZIP45	12.6086	10.2675	-0.296327
Glyma05G182500	GmbZIP46	2.03726	0.526458	-1.95224
Glyma06G010200	GmbZIP47	13.8589	16.0126	0.208396
Glyma06G022300	GmbZIP48	27.4574	11.8108	-1.21708
Glyma06G029600	GmbZIP49	5.41009	2.13681	-1.34019
Glyma06G040400	GmbZIP50	14.8656	15.4464	0.0552898
Glyma06G048500	GmbZIP51
Glyma06G062000	GmbZIP52
Glyma06G079800	GmbZIP53	16.7116	23.2919	0.478977
Glyma06G107300	GmbZIP54	2.50433	2.10804	-0.248524
Glyma06G284900	GmbZIP55	18.3041	13.6245	-0.425962
Glyma06G307200	GmbZIP56	10.3878	11.5486	0.152832
Glyma06G314400	GmbZIP57	2.14065	1.18373	-0.854705
Glyma07G060400	GmbZIP58	4.72437	10.9719	1.21562
Glyma07G213100	GmbZIP59	11.521	22.4627	0.963265
Glyma08G077400	GmbZIP60	1.47374	2.38793	0.696277
Glyma08G115300	GmbZIP61	12.9337	54.5939	2.0776
Glyma08G124400	GmbZIP62	7.40243	8.34034	0.172109
Glyma08G126500	GmbZIP63	11.5103	8.05753	-0.514521
Glyma08G140100	GmbZIP64	2.28853	0.819412	-1.48176
Glyma08G183600	GmbZIP65	7.43479	13.0858	0.815637
Glyma08G227000	GmbZIP66	2.12723	2.35965	0.149602
Glyma08G254400	GmbZIP67	1.65316	2.45941	0.573083
Glyma08G265600	GmbZIP68	15.0688	12.6087	-0.257145
Glyma08G302500	GmbZIP69	11.3447	5.83374	-0.959527
Glyma09G023600	GmbZIP70	17.6591	8.92655	-0.984238
Glyma09G184300	GmbZIP71
Glyma09G208500	GmbZIP72	11.981	12.1218	0.0168481
Glyma10G013300	GmbZIP73	25.5206	57.8196	1.1799
Glyma10G071700	GmbZIP74
Glyma10G092100	GmbZIP75
Glyma10G162100	GmbZIP76	11.5322	35.8336	1.63565
Glyma10G223800	GmbZIP77	3.67026	4.20281	0.195475
Glyma10G226000	GmbZIP78
Glyma10G276100	GmbZIP79	3.62702	2.04929	-0.82366
Glyma10G296200	GmbZIP80	12.687	19.2382	0.600627
Glyma11G045900	GmbZIP81
Glyma11G065000	GmbZIP82	20.1013	14.257	-0.495613
Glyma11G076100	GmbZIP83
Glyma11G108100	GmbZIP84	21.9354	18.8099	-0.22177
Glyma11G110400	GmbZIP85	20.1874	31.6829	0.650251
Glyma11G114800	GmbZIP86	62.4133	39.8602	-0.646903
Glyma11G126600	GmbZIP87	8.1708	6.6553	-0.295973
Glyma11G167400	GmbZIP88
Glyma11G167600	GmbZIP89
Glyma11G167900	GmbZIP90
Glyma11G168000	GmbZIP91	2.92345	0.236855	-3.6256
Glyma11G183700	GmbZIP92	2.49557	1.9064	-0.388514
Glyma11G186700	GmbZIP93	1.94374	2.06763	0.0891409
Glyma11G236300	GmbZIP94	22.7728	16.2775	-0.484431
Glyma12G033000	GmbZIP95	23.6566	19.2362	-0.298416
Glyma12G036400	GmbZIP96	21.1334	16.9311	-0.319854
Glyma12G040600	GmbZIP97	35.2442	13.2068	-1.41611
Glyma12G045100	GmbZIP98
Glyma12G051200	GmbZIP99	4.37272	6.23253	0.511288
Glyma12G088700	GmbZIP100	0.932039	0.495254	-0.912221
Glyma12G097500	GmbZIP101	8.24485	13.1745	0.676182
Glyma12G121000	GmbZIP102	6.09633	2.66127	-1.19582
Glyma12G184400	GmbZIP103
Glyma12G184500	GmbZIP104	2.03905	3.03551	0.574041
Glyma12G208400	GmbZIP105	3.21259	2.36449	-0.442205
Glyma12G227700	GmbZIP106	1.5032	2.08002	0.468555
Glyma13G050700	GmbZIP107
Glyma13G075000	GmbZIP108	2.2548	2.49656	0.146942
Glyma13G085100	GmbZIP109	12.7808	6.75054	-0.920906
Glyma13G085300	GmbZIP110
Glyma13G153200	GmbZIP111
Glyma13G193700	GmbZIP112	17.9944	31.1729	0.792745
Glyma13G260300	GmbZIP113
Glyma13G272500	GmbZIP114	2.40537	1.68506	-0.513455
Glyma13G292800	GmbZIP115	6.3183	2.62363	-1.26797
Glyma13G316900	GmbZIP116	2.32642	2.26511	-0.038529
Glyma13G317000	GmbZIP117
Glyma13G345200	GmbZIP118	7.48123	9.28604	0.311788
Glyma14G071400	GmbZIP119	12.1856	3.2709	-1.89741
Glyma14G167000	GmbZIP120	10.0421	4.14325	-1.27723
Glyma14G167100	GmbZIP121
Glyma14G197200	GmbZIP122
Glyma14G204100	GmbZIP123	3.08015	2.83811	-0.118068
Glyma14G217200	GmbZIP124	4.90995	6.11631	0.316954
Glyma15G029100	GmbZIP125	8.65324	8.43093	-0.037548
Glyma15G049000	GmbZIP126	0.49439	0.358801	-0.462465
Glyma15G129700	GmbZIP127	12.0424	7.36746	-0.708889
Glyma15G222400	GmbZIP128	2.81558	2.74434	-0.0369735
Glyma15G232000	GmbZIP129	22.4616	24.0959	0.101328
Glyma16G029000	GmbZIP130	15.5253	10.1978	-0.606365
Glyma16G092700	GmbZIP131	7.10578	0.965303	-2.87994
Glyma16G095200	GmbZIP132	14.0692	11.485	-0.292785
Glyma16G141500	GmbZIP133	13.6726	26.9675	0.979937
Glyma16G168400	GmbZIP134	3.58556	3.64148	0.0223257
Glyma17G158900	GmbZIP135	1.54663	5.27142	1.76906
Glyma17G188500	GmbZIP136	3.59647	4.28115	0.251416
Glyma17G197300	GmbZIP137
Glyma17G253200	GmbZIP138	28.9292	11.6272	-1.31502
Glyma17G255800	GmbZIP139	22.8031	18.8505	-0.274626
Glyma18G020900	GmbZIP140	23.2435	11.6559	-0.995767
Glyma18G052500	GmbZIP141	2.88919	2.01169	-0.522257
Glyma18G117100	GmbZIP142	11.5324	4.14654	-1.47572
Glyma18G277100	GmbZIP143	1.30815	0.756956	-0.789246
Glyma19G037900	GmbZIP144	5.34072	4.23712	-0.333952
Glyma19G067900	GmbZIP145	2.22295	1.66982	-0.41278
Glyma19G122800	GmbZIP146	4.97799	6.96262	0.484066
Glyma19G126800	GmbZIP147	9.91022	12.6501	0.352157
Glyma19G130200	GmbZIP148	30.8714	35.0278	0.18223
Glyma19G145300	GmbZIP149
Glyma19G193400	GmbZIP150	1.10358	0.556514	-0.987706
Glyma19G194500	GmbZIP151
Glyma19G216200	GmbZIP152	54.2323	64.4663	0.249392
Glyma19G244800	GmbZIP153	6.16117	49.4332	3.0042
Glyma19G252600	GmbZIP154	12.2397	16.7388	0.45163
Glyma20G007700	GmbZIP155	1.75941	0.734604	-1.26005
Glyma20G032700	GmbZIP156
Glyma20G049200	GmbZIP157	2.92881	4.66377	0.671181
Glyma20G113600	GmbZIP158
Glyma20G224500	GmbZIP159	11.8934	13.1026	0.139697
Glyma20G246400	GmbZIP160	14.891	18.0965	0.281265
