# Supplementary material for: Evolutionary and expression analyses of soybean basic Leucine zipper transcription factor family
Source: BMC Genomics. 2018 Feb 22;19:159. doi: 10.1186/s12864-018-4511-6 (PMC5824455; doi:10.1186/s12864-018-4511-6)
Supplement: Supplementary file 9 — Table S7. The expression profiles (log2-based values) of the soybean bZIP genes after flooding treatment. In this experiment, two-week-old soybean seedlings were transferred to the flooding conditions for a week, and flooding stress was imposed by placing the pots into a bigger pot with a trashcan liner filled up to a water level of 4 cm above the soil surface for 7 days. After 7 days of treatment, the leaves were collected for experiment [30]. (XLSX 16 kb) [file 12864_2018_4511_MOESM9_ESM.xlsx]

## Sheet: Sheet1
Table S7. The expression profiles (log2-based values) of the soybean bZIP genes after flood treatment
Gene ID	Gene name	control	drought	log2(fold_change)
Glyma01G013600	GmbZIP1	7.65804	9.7718	0.351648
Glyma01G069300	GmbZIP2
Glyma01G084200	GmbZIP3
Glyma01G163500	GmbZIP4
Glyma01G167200	GmbZIP5
Glyma01G177400	GmbZIP6	6.48567	3.39503	-0.933831
Glyma01G195800	GmbZIP7	0.503337	1.13931	1.17856
Glyma02G012700	GmbZIP8	31.5034	138.38	2.13505
Glyma02G045500	GmbZIP9
Glyma02G058800	GmbZIP10	12.4427	14.2212	0.192751
Glyma02G082800	GmbZIP11	14.3073	15.5444	0.119643
Glyma02G097900	GmbZIP12
Glyma02G126100	GmbZIP13	1.18686	0.252392	-2.23341
Glyma02G131700	GmbZIP14	12.8187	4.72968	-1.43843
Glyma02G161100	GmbZIP15	10.1764	59.6659	2.55168
Glyma02G176800	GmbZIP16	0.409922	0.537817	0.391767
Glyma02G236200	GmbZIP17	4.04503	5.85038	0.53238
Glyma03G003400	GmbZIP18	1.02338	1.0074	-0.0226955
Glyma03G073900	GmbZIP19
Glyma03G081700	GmbZIP20	9.05682	3.40243	-1.41244
Glyma03G123200	GmbZIP21	9.50452	13.1017	0.463068
Glyma03G127600	GmbZIP22	17.2946	19.2639	0.155578
Glyma03G128200	GmbZIP23	1.09012	0.439544	-1.31041
Glyma03G142400	GmbZIP24
Glyma03G193300	GmbZIP25
Glyma03G219300	GmbZIP26	50.1604	131.685	1.39248
Glyma03G247100	GmbZIP27	9.8387	63.0734	2.68049
Glyma03G255000	GmbZIP28	9.40856	11.8014	0.326914
Glyma04G010300	GmbZIP29	10.5071	5.88372	-0.83656
Glyma04G022100	GmbZIP30	7.95383	2.41422	-1.72009
Glyma04G026200	GmbZIP31	7.08726	5.49662	-0.366683
Glyma04G029600	GmbZIP32	1.13098	0.951028	-0.250012
Glyma04G039300	GmbZIP33	8.95626	8.14827	-0.136403
Glyma04G078300	GmbZIP34	9.47031	5.64607	-0.746163
Glyma04G124200	GmbZIP35	0.322922	0.625802	0.95452
Glyma04G158300	GmbZIP36
Glyma04G222200	GmbZIP37	1.00287	1.36853	0.4485
Glyma04G254800	GmbZIP38	2.53105	0.415949	-2.60526
Glyma05G017400	GmbZIP39
Glyma05G079800	GmbZIP40	0.958082	0.32978	-1.53864
Glyma05G108200	GmbZIP41	0.132752	1.0991	3.04952
Glyma05G122400	GmbZIP42	2.91554	2.07007	-0.49408
Glyma05G157000	GmbZIP43	8.52374	38.2785	2.16698
Glyma05G166400	GmbZIP44	7.09841	4.147	-0.775427
Glyma05G168100	GmbZIP45	11.2081	12.3798	0.143443
Glyma05G182500	GmbZIP46	1.8119	2.65898	0.553371
Glyma06G010200	GmbZIP47	12.3251	10.6938	-0.204822
Glyma06G022300	GmbZIP48	24.4205	7.41641	-1.7193
Glyma06G029600	GmbZIP49	4.80968	0.962792	-2.32064
Glyma06G040400	GmbZIP50	13.2083	42.7128	1.69322
Glyma06G048500	GmbZIP51
Glyma06G062000	GmbZIP52
Glyma06G079800	GmbZIP53	14.8552	22.4704	0.597057
Glyma06G107300	GmbZIP54	2.22717	0.919714	-1.27595
Glyma06G284900	GmbZIP55	16.2818	37.8493	1.21701
Glyma06G307200	GmbZIP56	9.23498	23.4504	1.34443
Glyma06G314400	GmbZIP57	1.90358	2.84143	0.577902
Glyma07G060400	GmbZIP58	4.19913	10.9006	1.37624
Glyma07G213100	GmbZIP59	10.2406	5.51486	-0.892904
Glyma08G077400	GmbZIP60	1.30984	6.38202	2.28462
Glyma08G115300	GmbZIP61	11.4961	73.5998	2.67856
Glyma08G124400	GmbZIP62	6.57752	4.1195	-0.675075
Glyma08G126500	GmbZIP63	10.2323	10.5976	0.0506107
Glyma08G140100	GmbZIP64	2.03528	3.7758	0.891558
Glyma08G183600	GmbZIP65	6.61127	19.9477	1.59322
Glyma08G227000	GmbZIP66	1.8909	1.46368	-0.369466
Glyma08G254400	GmbZIP67	1.46975	1.25117	-0.232293
Glyma08G265600	GmbZIP68	13.4002	11.7678	-0.187417
Glyma08G302500	GmbZIP69	10.0814	6.69387	-0.590778
Glyma09G023600	GmbZIP70	15.6893	8.58748	-0.869472
Glyma09G184300	GmbZIP71
Glyma09G208500	GmbZIP72	10.6511	13.4895	0.340837
Glyma10G013300	GmbZIP73	22.6833	128.503	2.5021
Glyma10G071700	GmbZIP74
Glyma10G092100	GmbZIP75
Glyma10G162100	GmbZIP76	10.2542	13.3963	0.385609
Glyma10G223800	GmbZIP77	3.26332	2.30761	-0.499939
Glyma10G226000	GmbZIP78
Glyma10G276100	GmbZIP79	3.22411	2.21563	-0.541184
Glyma10G296200	GmbZIP80	11.2763	15.7496	0.482014
Glyma11G045900	GmbZIP81
Glyma11G065000	GmbZIP82	17.8872	4.24889	-2.07377
Glyma11G076100	GmbZIP83
Glyma11G108100	GmbZIP84	19.4867	18.7485	-0.055717
Glyma11G110400	GmbZIP85	17.9408	20.0913	0.163327
Glyma11G114800	GmbZIP86	55.5153	29.8545	-0.894937
Glyma11G126600	GmbZIP87	7.26448	9.19235	0.339574
Glyma11G167400	GmbZIP88
Glyma11G167600	GmbZIP89
Glyma11G167900	GmbZIP90
Glyma11G168000	GmbZIP91	2.59905	2.71189	0.061317
Glyma11G183700	GmbZIP92	2.21957	1.6039	-0.468692
Glyma11G186700	GmbZIP93	1.72676	4.56318	1.40197
Glyma11G236300	GmbZIP94	20.2585	10.081	-1.00689
Glyma12G033000	GmbZIP95	21.026	13.3243	-0.658119
Glyma12G036400	GmbZIP96	18.7819	32.8196	0.805219
Glyma12G040600	GmbZIP97	31.3455	23.537	-0.413329
Glyma12G045100	GmbZIP98
Glyma12G051200	GmbZIP99	3.88789	9.13225	1.23198
Glyma12G088700	GmbZIP100	0.828329	0.547129	-0.598323
Glyma12G097500	GmbZIP101	7.33142	19.361	1.40099
Glyma12G121000	GmbZIP102	5.42113	12.9877	1.26048
Glyma12G184400	GmbZIP103
Glyma12G184500	GmbZIP104	1.81289	1.07663	-0.751772
Glyma12G208400	GmbZIP105	2.85591	1.94417	-0.55479
Glyma12G227700	GmbZIP106	1.33583	7.80308	2.54631
Glyma13G050700	GmbZIP107
Glyma13G075000	GmbZIP108	2.00357	4.12076	1.04033
Glyma13G085100	GmbZIP109	11.3672	4.74775	-1.25956
Glyma13G085300	GmbZIP110
Glyma13G153200	GmbZIP111
Glyma13G193700	GmbZIP112	15.9943	19.1562	0.260254
Glyma13G260300	GmbZIP113
Glyma13G272500	GmbZIP114	2.13842	6.00142	1.48876
Glyma13G292800	GmbZIP115	5.61399	6.135	0.128036
Glyma13G316900	GmbZIP116	2.06862	1.34655	-0.619401
Glyma13G317000	GmbZIP117
Glyma13G345200	GmbZIP118	6.65174	6.42905	-0.0491253
Glyma14G071400	GmbZIP119	10.8326	5.03438	-1.10549
Glyma14G167000	GmbZIP120	8.92801	1.79564	-2.31384
Glyma14G167100	GmbZIP121
Glyma14G197200	GmbZIP122
Glyma14G204100	GmbZIP123	2.73667	3.66538	0.421541
Glyma14G217200	GmbZIP124	4.36523	11.6569	1.41705
Glyma15G029100	GmbZIP125	7.69454	8.18447	0.0890537
Glyma15G049000	GmbZIP126	0.439402	1.15343	1.39232
Glyma15G129700	GmbZIP127	10.6987	6.27008	-0.770886
Glyma15G222400	GmbZIP128	2.5026	1.15178	-1.11957
Glyma15G232000	GmbZIP129	19.9679	37.2117	0.898076
Glyma16G029000	GmbZIP130	13.794	55.6982	2.01359
Glyma16G092700	GmbZIP131	6.31792	1.83243	-1.78569
Glyma16G095200	GmbZIP132	12.5061	13.1823	0.0759702
Glyma16G141500	GmbZIP133	12.1578	28.888	1.24859
Glyma16G168400	GmbZIP134	3.18812	3.01422	-0.0809167
Glyma17G158900	GmbZIP135	1.37393	2.14665	0.643784
Glyma17G188500	GmbZIP136	3.19761	6.1426	0.941856
Glyma17G197300	GmbZIP137
Glyma17G253200	GmbZIP138	25.7067	23.6675	-0.119238
Glyma17G255800	GmbZIP139	20.2732	48.3053	1.25261
Glyma18G020900	GmbZIP140	20.6849	10.2122	-1.01829
Glyma18G052500	GmbZIP141	2.56754	3.33294	0.376412
Glyma18G117100	GmbZIP142	10.2494	6.02345	-0.76688
Glyma18G277100	GmbZIP143	1.16311	4.49512	1.95037
Glyma19G037900	GmbZIP144	4.75043	1.45387	-1.70816
Glyma19G067900	GmbZIP145	1.97589	0.833728	-1.24485
Glyma19G122800	GmbZIP146	4.42384	1.54139	-1.52107
Glyma19G126800	GmbZIP147	8.80822	17.2267	0.967724
Glyma19G130200	GmbZIP148	27.4456	36.3103	0.403807
Glyma19G145300	GmbZIP149
Glyma19G193400	GmbZIP150	0.981676	0.559813	-0.810301
Glyma19G194500	GmbZIP151
Glyma19G216200	GmbZIP152	48.2101	97.0803	1.00984
Glyma19G244800	GmbZIP153	5.48239	19.8915	1.85927
Glyma19G252600	GmbZIP154	10.88	45.6718	2.06962
Glyma20G007700	GmbZIP155	1.56509	0.86959	-0.847835
Glyma20G032700	GmbZIP156
Glyma20G049200	GmbZIP157	2.6035	2.84399	0.127464
Glyma20G113600	GmbZIP158
Glyma20G224500	GmbZIP159	10.5755	17.7335	0.745741
Glyma20G246400	GmbZIP160	13.235	12.6159	-0.0691171
