# Supplementary material for: Evolutionary and expression analyses of soybean basic Leucine zipper transcription factor family
Source: BMC Genomics. 2018 Feb 22;19:159. doi: 10.1186/s12864-018-4511-6 (PMC5824455; doi:10.1186/s12864-018-4511-6)
Supplement: Supplementary file 12 — Table S8. Cis-elements in GmbZIP promoters. (XLSX 20 kb) [file 12864_2018_4511_MOESM12_ESM.xlsx]

## Sheet: Sheet1
Table S8. cis-elememts in GmbZIP promoters
Gene ID	Gene Name	ABRE	AuxRR-core	CGTCA-motif	CCAAT	EIRE	ERE	GARE-motif	GCC-box	HSE	LTR	MBS	TC-rich	TCA-element	TGA-element	W -box	WUN-motif
Glyma01G013600	GmbZIP1									3		1	2		2	3
Glyma01G069300	GmbZIP2	2		2				2			1	2	1			1	1
Glyma01G084200	GmbZIP3	1					1					1	3			1
Glyma01G163500	GmbZIP4		1										1	1
Glyma01G167200	GmbZIP5	1						1				1	2			2
Glyma01G177400	GmbZIP6							2		2		1	1
Glyma01G195800	GmbZIP7	4		6						2		2	2		1
Glyma02G012700	GmbZIP8	2		1						1	1	1				1
Glyma02G045500	GmbZIP9									4		1	2			2
Glyma02G058800	GmbZIP10	2			2					1		1	2	1		1
Glyma02G082800	GmbZIP11			2						3
Glyma02G097900	GmbZIP12	2					2			2		4	1		1	1
Glyma02G126100	GmbZIP13			2				2			1	2			1
Glyma02G131700	GmbZIP14	1		1			1					1	2
Glyma02G161100	GmbZIP15	5					1			4		5	4
Glyma02G176800	GmbZIP16	1					1	1					1			1	1
Glyma02G236200	GmbZIP17									1		2	2		3	2
Glyma03G003400	GmbZIP18						3			2	1	1
Glyma03G073900	GmbZIP19			1						1		2	3			1
Glyma03G081700	GmbZIP20	1									1	1	1			1
Glyma03G123200	GmbZIP21									2		2	3
Glyma03G127600	GmbZIP22	1		1						1
Glyma03G128200	GmbZIP23	2		2							1					1
Glyma03G142400	GmbZIP24									2		1	2			1
Glyma03G193300	GmbZIP25	10		1						1			3			1
Glyma03G219300	GmbZIP26	1		2						4		3	1
Glyma03G247100	GmbZIP27			1											1	1	1
Glyma03G255000	GmbZIP28		1				1			2		2	2
Glyma04G010300	GmbZIP29			1				2		2			2				1
Glyma04G022100	GmbZIP30			1						3		3	2
Glyma04G026200	GmbZIP31	1		1			1			1		2			2		1
Glyma04G029600	GmbZIP32	1		1				1		1	1				1
Glyma04G039300	GmbZIP33	1		1			2			1	1	1	1			1
Glyma04G078300	GmbZIP34	2		1						1		1	1
Glyma04G124200	GmbZIP35	1		1						1		1				2
Glyma04G158300	GmbZIP36			1						2	1	2	3	1		1
Glyma04G222200	GmbZIP37	2								1	1	2	2			3
Glyma04G254800	GmbZIP38							1		1		2	2	1
Glyma05G017400	GmbZIP39			1						1	1		5
Glyma05G079800	GmbZIP40			1						1		3	1		1	1
Glyma05G108200	GmbZIP41											1		2		1
Glyma05G122400	GmbZIP42	1								2		2	1		1
Glyma05G157000	GmbZIP43			1						4		1
Glyma05G166400	GmbZIP44						1	1		3			3			1
Glyma05G168100	GmbZIP45			1				1		2	1	1	2
Glyma05G182500	GmbZIP46			1				1		2		1	1
Glyma06G010200	GmbZIP47		1	1						3		1
Glyma06G022300	GmbZIP48			2			1				2	2				2
Glyma06G029600	GmbZIP49	1	1	4			1			3		1
Glyma06G040400	GmbZIP50	1	1	4				1				2	1			1
Glyma06G048500	GmbZIP51	4		2
Glyma06G062000	GmbZIP52	3		2			2			1		1				1
Glyma06G079800	GmbZIP53	3		1						1		1	3			1
Glyma06G107300	GmbZIP54	1		2								1	1	2	1
Glyma06G284900	GmbZIP55			1			1			4		1
Glyma06G307200	GmbZIP56									2			2	1
Glyma06G314400	GmbZIP57			3			2			1		1	1
Glyma07G060400	GmbZIP58							2		2		2		1		1
Glyma07G213100	GmbZIP59							2		1	1		1		1
Glyma08G077400	GmbZIP60							1		2	1	2			1		1
Glyma08G115300	GmbZIP61			1	1			1		1	1	3	2			2	1
Glyma08G124400	GmbZIP62	2					1	1		1				2		1	0
Glyma08G126500	GmbZIP63	2					1			2	1	1				1	0
Glyma08G140100	GmbZIP64			1	1		1	1				2	1	1	1
Glyma08G183600	GmbZIP65	1		1				1				2			2
Glyma08G227000	GmbZIP66									1		2	4		1	2
Glyma08G254400	GmbZIP67						1					2	1
Glyma08G265600	GmbZIP68	1											1	3		2
Glyma08G302500	GmbZIP69									2			1				1
Glyma09G023600	GmbZIP70			1	1		1	1		1			3
Glyma09G184300	GmbZIP71
Glyma09G208500	GmbZIP72	2		2						1		1
Glyma10G013300	GmbZIP73			2						1			1			1	1
Glyma10G071700	GmbZIP74	2		1						2		2
Glyma10G092100	GmbZIP75	4		3						2			1		1	1
Glyma10G162100	GmbZIP76			1						4		2	4		3	1	1
Glyma10G223800	GmbZIP77	4		2						1		3	2			1
Glyma10G226000	GmbZIP78				1		1					1	4	1		1
Glyma10G276100	GmbZIP79			2								3	3			1	1
Glyma10G296200	GmbZIP80			2			3			2		1	2		1
Glyma11G045900	GmbZIP81	2		1			1			1		1	2			1
Glyma11G065000	GmbZIP82	1		1			1			1	1	3	2	2
Glyma11G076100	GmbZIP83	0		4			1	1		1		3	1		2	1
Glyma11G108100	GmbZIP84	4			1		1	2		1	0	2	1	4		1
Glyma11G110400	GmbZIP85			1						1					2
Glyma11G114800	GmbZIP86							2		5		2	2
Glyma11G126600	GmbZIP87						2			2	1	2	2			2
Glyma11G167400	GmbZIP88									3			3		1	2
Glyma11G167600	GmbZIP89						1			1		1	2			1
Glyma11G167900	GmbZIP90			1			2			1		1	1			1
Glyma11G168000	GmbZIP91	1					1	1				3	4	3	0
Glyma11G183700	GmbZIP92			1						3		1	3			1
Glyma11G186700	GmbZIP93			1								3			1	1
Glyma11G236300	GmbZIP94	1		1						2		1		1
Glyma12G033000	GmbZIP95						1			1		1	2	1		1
Glyma12G036400	GmbZIP96									2		1	2
Glyma12G040600	GmbZIP97	1								1					1
Glyma12G045100	GmbZIP98									0			2
Glyma12G051200	GmbZIP99			1						1		3				1
Glyma12G088700	GmbZIP100	3						1					1		1	1
Glyma12G097500	GmbZIP101	1		2	1		1			4	2	1	1
Glyma12G121000	GmbZIP102	1								1		1			2	1
Glyma12G184400	GmbZIP103	1		1						1			3			1	1
Glyma12G184500	GmbZIP104	2								3		2	4		1		1
Glyma12G208400	GmbZIP105	2		1												1
Glyma12G227700	GmbZIP106	2								1	1	2			2
Glyma13G050700	GmbZIP107									1		1	3		2
Glyma13G075000	GmbZIP108						1	1		1		1	2			1
Glyma13G085100	GmbZIP109	1								2		1	1	2	2
Glyma13G085300	GmbZIP110	0		2			1			1		1		1	3
Glyma13G153200	GmbZIP111	2	1							1					2	1
Glyma13G193700	GmbZIP112	2								1			2			2
Glyma13G260300	GmbZIP113	1		1								3
Glyma13G272500	GmbZIP114									3	1	3	2		1	2	1
Glyma13G292800	GmbZIP115											3	2		1
Glyma13G316900	GmbZIP116	1						2		1		2	2			3
Glyma13G317000	GmbZIP117	1		1						1		2	2
Glyma13G345200	GmbZIP118	1								2		1
Glyma14G071400	GmbZIP119			2						2		1
Glyma14G167000	GmbZIP120									1			1		1		1
Glyma14G167100	GmbZIP121	1		1			1	2	1	2		2	2	1			1
Glyma14G197200	GmbZIP122						1			6	1		1		1	1
Glyma14G204100	GmbZIP123			1							1	1	2		1
Glyma14G217200	GmbZIP124							1		2		1	2			1
Glyma15G029100	GmbZIP125	2					1			2					1
Glyma15G049000	GmbZIP126	1	1				1			1		1	3		1	1	1
Glyma15G129700	GmbZIP127			1	1		1			1			2
Glyma15G222400	GmbZIP128			3						1	1	1			3	1
Glyma15G232000	GmbZIP129	2					1			2	2	1				1
Glyma16G029000	GmbZIP130	2										1		1	1
Glyma16G092700	GmbZIP131									2		2	1			2
Glyma16G095200	GmbZIP132		1	1				1		3		1	5
Glyma16G141500	GmbZIP133	3		2			2						3
Glyma16G168400	GmbZIP134									3		3	3			1
Glyma17G158900	GmbZIP135			1						1	1	4	1		1	1
Glyma17G188500	GmbZIP136			1							1	4	1		1
Glyma17G197300	GmbZIP137			1				1		3		1	3
Glyma17G253200	GmbZIP138			1									1		1
Glyma17G255800	GmbZIP139	1		1						4	1	1				1
Glyma18G020900	GmbZIP140			3								1	3	1	1	1
Glyma18G052500	GmbZIP141									1			5
Glyma18G117100	GmbZIP142			1			1			2	1	4	1		1
Glyma18G277100	GmbZIP143	1						1							1
Glyma19G037900	GmbZIP144			1				1		2		1	1				1
Glyma19G067900	GmbZIP145	1		2						1	1	2	3
Glyma19G122800	GmbZIP146	1		1			1			1	1	4
Glyma19G126800	GmbZIP147									4		1	2		1
Glyma19G130200	GmbZIP148			2						2		3			1
Glyma19G145300	GmbZIP149			1						2					1
Glyma19G193400	GmbZIP150	9									1	1	1		1		1
Glyma19G194500	GmbZIP151	6	2					1		3		1	2		2
Glyma19G216200	GmbZIP152			2						2			2		1
Glyma19G244800	GmbZIP153							1		3		1	1			1
Glyma19G252600	GmbZIP154	1	1	1	1					1
Glyma20G007700	GmbZIP155			1			1	1		1					1
Glyma20G032700	GmbZIP156			2	2	1				4			2
Glyma20G049200	GmbZIP157			1				2		5	1	2	1		1	1
Glyma20G113600	GmbZIP158						1			2		2			1	1
Glyma20G224500	GmbZIP159									3		4	1
Glyma20G246400	GmbZIP160			3						3	1	4	4
